# Supplementary material for: Genome-wide cross-trait analysis and Mendelian randomization reveal a shared genetic etiology and causality between COVID-19 and venous thromboembolism
Source: Commun Biol. 2023 Apr 21;6:441. doi: 10.1038/s42003-023-04805-2 (PMC10120502; doi:10.1038/s42003-023-04805-2)
Supplement: Supplementary file 4 — Supplementary Data 1–12 [file 42003_2023_4805_MOESM4_ESM.xlsx]

## Sheet: Supplementary Data 1
Supplementary Data 1. Genome-wide significant independent loci for COVID-19 related traits in GWAS of COVID-19 extracted based on COVID-19 Host Genetics Initiative. We used these loci to compare with our findings from MTAG, to check if we find novel loci
SNP	CHR	POS	A1	A2	Representative gene	BETA	P
Severe COVID-19
rs11208559	1	64969600	G	C	JAK1	0.10253	2.1666e-09
rs7528026	1	155175305	A	G	TRIM46	0.27784	2.6109e-11
rs41264915	1	155197995	G	A	THBS3	-0.20626	2.0904e-19
rs41264931	1	155248510	C	G	FAM189B	-0.27123	4.2055e-08
rs114800548	1	155863616	C	T	SYT11	0.23571	1.025e-08
rs11582176	1	155872169	T	C	SYT11	-0.20954	1.7307e-08
rs114427537	1	156111751	T	C	LMNA	0.3266	8.8036e-10
rs12614007	2	57089368	A	G	nan	0.094133	2.4581e-08
rs1123573	2	60480453	G	A	BCL11A	-0.10621	2.8019e-12
rs17278585	3	45218795	T	C	nan	0.47441	2.1374e-17
rs73062374	3	45776652	A	G	SLC6A20	-0.16796	3.3606e-15
rs2271616	3	45796521	T	G	SLC6A20	0.19824	3.8708e-21
rs17713054	3	45818159	A	G	nan	0.75584	1.0934e-185
rs146375688	3	46347209	T	C	nan	0.55453	2.3895e-62
rs79152783	3	46871689	G	A	MYL3	0.38007	3.4652e-10
rs343320	3	146517122	A	G	PLSCR1	0.15423	2.062e-08
rs34712979	4	105897896	A	G	NPNT	-0.10951	1.213e-10
rs10066378	5	132441275	C	T	IRF1	0.11796	1.9582e-08
rs396379	6	29946723	T	G	nan	-0.088152	7.2666e-10
rs1128175	6	31182658	G	A	nan	-0.1255	2.2521e-13
rs17219281	6	32707868	A	G	nan	-0.17679	5.8813e-11
rs12534422	7	75634474	T	C	HIP1	0.085624	1.3428e-08
rs2897075	7	100032719	T	C	ZKSCAN1	0.087987	9.318e-10
rs28368148	9	21206606	G	C	IFNA10	0.44878	7.2625e-12
rs550057	9	133271182	C	T	ABO	-0.11703	2.1203e-13
rs17885848	10	79556700	T	C	SFTPA2	0.090196	7.7756e-09
rs35705950	11	1219991	T	G	nan	-0.1636	6.9482e-13
rs61882275	11	34482745	A	G	ELF5	-0.12605	8.0768e-18
rs10850097	12	112923312	T	C	OAS1	0.095247	1.7078e-10
rs11614702	12	132481571	A	G	nan	0.10135	2.3297e-13
rs12585036	13	112881427	T	C	ATP11A	0.14143	2.3152e-16
rs117169628	16	89196249	A	G	SLC22A31	0.15749	4.3605e-15
rs62056905	17	45705327	G	A	LINC02210-CRHR1	-0.1285	2.1795e-14
rs199512	17	46779986	C	T	WNT3	0.12967	5.6793e-14
rs77534576	17	49863303	T	C	nan	0.31091	2.3277e-13
rs12610495	19	4717660	G	A	DPP9	0.24167	3.0488e-51
rs34536443	19	10352442	C	G	TYK2	0.38132	3.0269e-25
rs17677095	19	10408884	G	C	CDC37	-0.16756	1.8217e-08
rs142770866	19	10414696	A	G	CDC37	0.20693	7.6063e-16
rs368565	19	48697960	T	C	FUT2	0.1056	1.4114e-12
rs60132559	19	50363849	T	C	NAPSA	0.091456	1.1057e-09
rs9636867	21	33237639	G	A	IFNAR2	0.18394	3.4704e-34
rs8178521	21	33287378	T	C	IL10RB	0.11694	4.9261e-12
rs2236645	21	33969937	T	C	LINC00649	0.17941	6.4554e-13
rs9305744	21	41471061	A	G	TMPRSS2	-0.099304	8.2745e-09
COVID-19 hospitalization
rs3014983	1	64995008	T	C	JAK1	-0.069511	6.9892e-09
rs1498399	1	77481554	G	A	AK5	0.068773	8.2391e-12
rs34517439	1	77984833	A	C	GIPC2	0.092186	3.4118e-09
rs139589338	1	154853813	G	A	KCNN3	0.20902	4.9652e-09
rs184585274	1	155090468	A	G	nan	0.18763	7.5743e-10
rs41264915	1	155197995	G	A	THBS3	-0.14296	1.432e-20
rs111337261	1	155999505	C	A	ARHGEF2	-0.14026	3.4079e-08
rs1123573	2	60480453	G	A	BCL11A	-0.068848	4.1276e-11
rs17278585	3	45218795	T	C	nan	0.30519	6.0012e-16
rs73058468	3	45708708	T	C	SACM1L	-0.10968	9.9603e-15
rs2271616	3	45796521	T	G	SLC6A20	0.14396	8.4937e-24
rs67959919	3	45830416	A	G	LZTFL1	0.49158	2.3629e-173
rs146375688	3	46347209	T	C	nan	0.34619	9.5498e-51
rs17412601	3	101780431	C	T	NXPE3	-0.068259	3.6878e-11
rs34712979	4	105897896	A	G	NPNT	-0.064307	2.172e-08
rs4475253	5	132440814	G	A	IRF1	0.058194	7.0657e-09
rs2517723	6	29947491	T	C	nan	-0.062011	2.3808e-09
rs1634761	6	31306250	T	C	nan	-0.067678	1.0208e-12
rs17219281	6	32707868	A	G	nan	-0.12453	1.1567e-11
rs41435745	6	41522644	C	G	FOXP4-AS1	0.21307	1.4538e-09
rs2897075	7	100032719	T	C	ZKSCAN1	0.058531	2.8842e-09
rs2326562	8	60515641	T	C	LINC01301	0.053141	4.8138e-08
rs149533170	9	21172826	A	G	nan	0.28389	2.7773e-08
rs657152	9	133263862	C	A	ABO	-0.10009	1.1762e-24
rs17885848	10	79556700	T	C	SFTPA2	0.061114	1.9274e-08
rs35705950	11	1219991	T	G	nan	-0.098933	1.8969e-10
rs61882275	11	34482745	A	G	ELF5	-0.091959	2.3031e-20
rs4767025	12	112920989	T	C	OAS1	0.07545	7.1275e-14
rs5023077	12	132565387	C	T	FBRSL1	-0.06608	3.7852e-12
rs12585036	13	112881427	T	C	ATP11A	0.096736	9.39e-17
rs2102497	16	54221310	C	T	nan	0.064371	4.2098e-08
rs61078946	16	75606619	T	A	ADAT1	-0.089625	3.1197e-08
rs117169628	16	89196249	A	G	SLC22A31	0.10114	1.2728e-13
rs111423688	17	45461157	A	G	PLEKHM1	-0.074706	7.6604e-10
rs63750417	17	45983409	T	C	MAPT	-0.091763	1.3695e-15
rs70602	17	46782349	C	T	WNT3	0.087112	1.005e-13
rs3848456	17	49863260	A	C	nan	0.21864	3.6178e-14
rs12610495	19	4717660	G	A	DPP9	0.14828	4.205e-41
rs34536443	19	10352442	C	G	TYK2	0.2346	3.8328e-20
rs142770866	19	10414696	A	G	CDC37	0.13232	5.7268e-14
rs492602	19	48703160	G	A	FUT2	-0.055036	7.8079e-09
rs676314	19	50362278	G	A	NAPSA	0.077962	8.9463e-15
rs9636867	21	33237639	G	A	IFNAR2	0.12824	2.0488e-36
rs2834168	21	33278486	G	A	IL10RB	0.063026	8.457e-10
rs78314212	21	33940612	T	C	LINC00649	0.122	1.2172e-12
rs915823	21	41479527	C	A	TMPRSS2	-0.068488	4.326e-08
SARS-COV2 infection
rs11264339	1	155168172	T	C	nan	-0.035023	1.6237e-14
rs1123573	2	60480453	G	A	BCL11A	-0.026386	3.1569e-08
rs185394757	3	45436662	T	C	LARS2	0.24809	1.5582e-10
rs9852457	3	45793584	A	G	SLC6A20	0.077654	3.012e-16
rs73062389	3	45793925	A	G	SLC6A20	0.20044	7.6145e-92
rs76896797	3	45796686	T	C	nan	-0.061411	4.6313e-15
rs9843503	3	45807778	G	T	nan	-0.060407	1.925e-09
rs35044562	3	45867532	G	A	LZTFL1	0.12798	1.6384e-51
rs3918355	3	46352336	T	A	nan	0.079956	7.5327e-14
rs144421379	3	46387871	T	C	CCR5AS	0.064273	4.4135e-08
rs59652222	3	101222169	T	C	nan	-0.041931	3.0628e-08
rs2290859	3	101806781	T	C	NXPE3	-0.050838	1.3236e-25
rs2260685	3	195770872	C	T	MUC4	0.033425	1.0113e-12
rs9264740	6	31276554	T	C	USP8P1	-0.030474	6.8731e-09
rs12348292	9	133239889	A	G	ABO	0.045715	3.5526e-09
rs10751502	9	133253692	G	A	ABO	-0.027096	3.2633e-08
rs554833	9	133271745	C	T	ABO	-0.090799	5.8667e-81
rs7118388	11	34432600	G	A	nan	0.026551	4.7086e-09
rs10774673	12	112923353	T	C	OAS1	0.028916	2.1411e-09
rs184781326	14	28990028	G	A	LINC02326	-0.06902	3.4235e-09
rs12610495	19	4717660	G	A	DPP9	0.049515	1.8028e-22
rs142770866	19	10414696	A	G	CDC37	0.046809	2.9062e-08
rs679574	19	48702851	G	C	FUT2	-0.036048	4.3713e-15
rs506425	19	48865586	C	T	PLEKHA4	-0.027982	3.6019e-08
rs676314	19	50362278	G	A	NAPSA	0.027577	1.018e-08
rs2834158	21	33244908	C	T	IFNAR2	-0.040547	8.5065e-17

## Sheet: Supplementary Data 2
Supplementary Data 2. Genome-wide significant independent loci for VTE
SNP	CHR	POS	A1	A2	Representative gene	BETA	P
rs116120384	1	168910669	C	A	LINC00970	0.5098	1.769e-10
rs116140155	1	169014610	G	A	LINC00970	0.4024	1.254e-17
rs113079063	1	169031755	G	T	LINC00970	0.4006	4.186e-09
rs2213866	1	169489512	A	G	F5	-0.2052	5.388e-18
rs6025	1	169519049	T	C	F5	-2.064	2.033e-130
rs74832855	1	170171598	A	G	LINC01681	0.3617	1.186e-09
rs2066861	4	155527436	C	T	FGG	0.2307	1.067e-20
rs56810541	4	187200550	A	T	F11	0.1726	1.184e-15
rs4541868	8	106590705	C	A	ZFPM2	-0.1615	7.471e-12
rs505922	9	136149229	T	C	ABO	0.378	3.598e-61
rs17490626	10	71218646	G	C	TSPAN15	-0.2533	1.571e-15
rs6088764	20	33793159	C	A	PROCR	0.1615	6.932e-12

## Sheet: Supplementary Data 3
Supplementary Data 3. Genetic instruments for VTE used in the Mendelian randomization analysis
SNP	A1	A2	Frequency	beta	se	CHR	POS	pval.exposure
rs72703796	G	A	0.0303	0.2014	0.0263	1	168500034	1.84e-14
rs72705895	T	C	0.0757	0.1313	0.0169	1	168572720	8.65e-15
rs12567872	T	G	0.1185	0.0893	0.015	1	168577239	2.56e-09
rs1933116	T	C	0.0494	0.1724	0.0212	1	168619548	3.77e-16
rs12117978	A	G	0.0467	0.2166	0.0217	1	168729611	1.86e-23
rs34258243	G	C	0.0808	0.1015	0.0175	1	168812398	7.16e-09
rs7526462	T	C	0.1709	0.0714	0.0129	1	168909952	3.14e-08
rs35990973	A	T	0.1152	0.1057	0.0146	1	168969254	4.81e-13
rs116140155	A	G	0.0581	0.2498	0.0186	1	169014610	3.89e-41
rs113079063	T	G	0.0255	0.2356	0.0292	1	169031755	6.86e-16
rs12747018	T	C	0.2024	0.0717	0.0118	1	169038856	1.37e-09
rs1200118	G	A	0.1933	0.1111	0.0121	1	169064630	3.49e-20
rs2143289	T	C	0.1257	0.2335	0.0146	1	169086013	7.08e-58
rs7520186	T	C	0.4021	0.0873	0.0098	1	169107377	4.77e-19
rs10732287	T	C	0.275	0.0916	0.0109	1	169276816	3.52e-17
rs147474835	G	T	0.9355	0.12	0.0218	1	169463296	3.9e-08
rs4656683	T	C	0.1624	0.1781	0.0123	1	169463519	2.54e-47
rs966751	G	C	0.057	0.1142	0.0197	1	169486141	6.42e-09
rs6032	T	C	0.7285	0.1351	0.011	1	169511555	1.6e-34
rs3917862	G	A	0.0557	0.2198	0.0199	1	169593113	1.9e-28
rs12144655	A	G	0.1015	0.0893	0.0154	1	170174298	7.04e-09
rs2644120	C	G	0.5516	0.058	0.0097	1	201882277	2.45e-09
rs2842700	A	C	0.055	0.1138	0.0208	1	207282149	4.16e-08
rs1799809	G	A	0.4285	0.072	0.0096	2	128175875	5.93e-14
rs1867312	C	A	0.439	0.0585	0.0096	2	68619981	1.16e-09
rs141912156	T	C	0.0278	0.1656	0.0295	3	89679389	1.88e-08
rs4547780	G	A	0.4444	0.064	0.0098	4	155432944	5.57e-11
rs13435192	T	C	0.5481	0.1124	0.0098	4	155450158	2.45e-30
rs115999709	G	A	0.0358	0.1456	0.025	4	155474683	5.38e-09
rs79726896	G	A	0.0656	0.1598	0.0185	4	155494926	5.57e-18
rs2070008	T	C	0.8774	0.0975	0.015	4	155513276	9.07e-11
rs13130318	G	T	0.2392	0.1984	0.0107	4	155538470	7.98e-77
rs59234924	G	A	0.8466	0.1077	0.0141	4	155542926	1.92e-14
rs72681247	T	C	0.0294	0.2163	0.028	4	155544958	1.24e-14
rs79201245	C	T	0.0343	0.1462	0.0262	4	155553541	2.57e-08
rs113435394	C	T	0.9617	0.2091	0.0293	4	187136519	9.46e-13
rs551251712	C	T	0.979	0.2385	0.0392	4	187161283	1.19e-09
rs2203111	G	A	0.8792	0.0901	0.0151	4	187169469	2.45e-09
rs3775303	T	A	0.4099	0.1486	0.0098	4	187178014	2.38e-52
rs4253414	C	T	0.0293	0.1544	0.0281	4	187196853	3.89e-08
rs56810541	T	A	0.3932	0.1975	0.0099	4	187200550	2.42e-89
rs4253425	C	T	0.8819	0.2399	0.0163	4	187205929	5.65e-49
rs56379917	A	G	0.0376	0.1638	0.0261	4	187219599	3.24e-10
rs13126546	T	C	0.6913	0.1142	0.0111	4	187220894	7.94e-25
rs72712626	G	A	0.9322	0.1365	0.0212	4	187234735	1.23e-10
rs13137269	T	A	0.6227	0.0617	0.0101	4	187240280	8.68e-10
rs75440104	C	T	0.0625	0.1177	0.0193	4	187267791	1.14e-09
rs16867574	C	T	0.2779	0.059	0.0105	5	38708554	1.91e-08
rs9373523	G	T	0.587	0.06	0.0097	6	147701133	7.17e-10
rs4541868	C	A	0.7253	0.0876	0.0111	8	106590705	2.81e-15
rs2685413	G	T	0.2827	0.0608	0.0105	8	27810577	6.88e-09
rs7027827	A	G	0.195	0.0729	0.0119	9	136031918	1.01e-09
rs10441806	C	T	0.8853	0.105	0.0159	9	136062437	3.88e-11
rs7039497	G	A	0.9144	0.1081	0.019	9	136069931	1.29e-08
rs11244032	C	G	0.5232	0.0837	0.0096	9	136077004	2.38e-18
rs149189328	C	A	0.0238	0.2669	0.0322	9	136080512	1.08e-16
rs11244035	T	C	0.1067	0.2223	0.0143	9	136081319	3.11e-54
rs8176634	G	C	0.8067	0.1117	0.0126	9	136152070	6.31e-19
rs8176630	C	T	0.7835	0.1382	0.012	9	136152722	1.65e-30
rs55988407	G	A	0.9536	0.1664	0.0252	9	136156064	3.99e-11
rs557317	A	C	0.7272	0.1499	0.0112	9	136157037	4.66e-41
rs4962043	G	A	0.5518	0.0607	0.0098	9	136177993	5.48e-10
rs9411395	G	A	0.3875	0.1408	0.0101	9	136184782	1.59e-44
rs11791119	T	C	0.6607	0.1052	0.0104	9	136184985	7.09e-24
rs11789139	G	C	0.1586	0.1669	0.0128	9	136185324	9.82e-39
rs117119759	A	G	0.0265	0.2099	0.0295	9	136212168	1.22e-12
rs62575992	C	T	0.8891	0.0967	0.0166	9	136255149	6.4e-09
rs3124747	A	G	0.3279	0.0757	0.01	9	136268084	5.06e-14
rs41302673	G	T	0.0939	0.242	0.015	9	136270538	8.59e-59
rs2285488	G	A	0.8256	0.1007	0.013	9	136277854	9.69e-15
rs149181677	T	C	0.0454	0.2461	0.0234	9	136296530	6.59e-26
rs652600	A	G	0.7059	0.0992	0.0109	9	136311017	7.18e-20
rs3094373	A	T	0.0456	0.2432	0.0212	9	136323826	2.37e-30
rs3094326	G	C	0.8281	0.1027	0.0133	9	136343647	1.17e-14
rs28615587	T	G	0.3097	0.078	0.0104	9	136365146	5.25e-14
rs9802874	A	G	0.3554	0.0636	0.0103	9	136382716	5.78e-10
rs13300181	A	G	0.6459	0.0616	0.0102	9	136390015	1.51e-09
rs11507716	T	C	0.1366	0.0802	0.0144	9	136397195	2.37e-08
rs10886430	G	A	0.1226	0.1289	0.0149	10	121010256	5.74e-18
rs3793846	T	C	0.3484	0.0572	0.0101	10	71153882	1.42e-08
rs137936874	G	T	0.9758	0.2231	0.0351	10	71215107	1.99e-10
rs10998791	A	C	0.3347	0.0677	0.01	10	71218059	1.42e-11
rs78707713	T	C	0.8724	0.2414	0.0157	10	71245276	4.27e-53
rs563259534	T	C	0.0818	0.1048	0.0192	11	32967270	4.77e-08
rs11038913	T	C	0.8957	0.1126	0.0171	11	46559730	4.22e-11
rs2306029	T	C	0.4574	0.0641	0.0097	11	46893108	4.74e-11
rs117653193	T	C	0.9134	0.1049	0.0176	11	50242788	2.48e-09
rs72910502	C	G	0.9182	0.1161	0.0199	11	55436134	5.32e-09
rs543926510	C	T	0.9283	0.1339	0.0209	11	56526894	1.42e-10
rs141798115	T	C	0.0125	0.2207	0.04	11	56875074	3.44e-08
rs174548	C	G	0.6908	0.0842	0.0104	11	61571348	7.52e-16
rs28413626	G	A	0.7866	0.0739	0.0119	12	123861452	5.75e-10
rs3211752	G	A	0.4989	0.06	0.0097	13	113787459	5.91e-10
rs61988257	A	G	0.306	0.0603	0.0105	14	92217670	8.99e-09
rs190543502	T	C	0.9753	0.1973	0.0341	15	43757184	6.98e-09
rs12445050	T	C	0.14	0.1248	0.0133	16	81870969	6.34e-21
rs1048483	T	C	0.4857	0.0616	0.0097	17	1966457	1.99e-10
rs77542162	G	A	0.0219	0.1932	0.0302	17	67081278	1.52e-10
rs12710257	G	A	0.7834	0.1164	0.012	19	10741622	2.33e-22
rs1613662	A	G	0.8366	0.0818	0.0132	19	55536595	6.02e-10
rs34397775	A	G	0.1278	0.084	0.014	20	23170450	2.14e-09
rs6083037	A	T	0.8209	0.0798	0.0129	20	23182559	7.15e-10
rs56244533	A	T	0.3837	0.0567	0.0098	20	33434252	6.28e-09
rs564783003	C	A	0.0577	0.1488	0.0217	20	33612647	7.52e-12
rs2069946	C	T	0.0464	0.1255	0.0219	20	33762035	1.07e-08
rs6060288	A	G	0.2831	0.1178	0.0105	20	33772243	5.36e-29
rs9620086	G	C	0.2535	0.0609	0.011	22	43107837	2.83e-08
*Considering the pleiotropy, rs78755596, rs7855466, rs11244051, rs9411377 in ABO gene, rs7135039 and rs183356 in VWF gene associated with VTE were excluded.
* MR-PRESSO detected outliers in the associations of VTE with severe COVID-19 (rs12567872), COVID-19 hospitalization (rs12567872, rs62575992, rs79201245 and rs79726896) and SARS-CoV-2 infection ( rs10441806, rs11244032, rs117653193, rs147474835, rs2203111, rs3793846, rs4547780, rs543926510, rs6083037, rs62575992, rs79201245, rs79726896 and rs8176634). MR-PRESSO provided corrected estimates after …

## Sheet: Supplementary Data 4
Supplementary Data 4. Genetic instruments for severe COVID-19 used in the Mendelian randomization analysis
SNP	A1	A2	Frequency	beta	se	CHR	POS	pval.exposure
rs11208559	C	G	0.2912	0.10253	0.017132	1	64969600	2.1666e-09
rs4845703	C	T	0.6851	-0.086888	0.015428	1	155020899	1.7838e-08
rs79380792	G	A	0.07973	-0.15508	0.026937	1	155041232	8.5502e-09
rs6675468	C	T	0.08488	-0.15959	0.023625	1	155068178	1.4249e-11
rs7528026	G	A	0.02687	0.27784	0.041674	1	155175305	2.6109e-11
rs3814316	G	A	0.3923	0.086254	0.014723	1	155177242	4.6713e-09
rs41264915	A	G	0.09438	-0.20626	0.022896	1	155197995	2.0904e-19
rs41264931	G	C	0.01734	-0.27123	0.049477	1	155248510	4.2055e-08
rs74188952	T	C	0.05692	0.20031	0.034506	1	155827874	6.4412e-09
rs11582176	C	T	0.02913	-0.20954	0.037172	1	155872169	1.7307e-08
rs114427537	C	T	0.01964	0.3266	0.053281	1	156111751	8.8036e-10
rs568035	C	T	0.06348	0.14307	0.025967	1	156140376	3.5959e-08
rs12614007	G	A	0.7494	0.094133	0.016881	2	57089368	2.4581e-08
rs1123573	A	G	0.3702	-0.10621	0.0152	2	60480453	2.8019e-12
rs558570875	G	A	0.02957	0.50857	0.058217	3	45336009	2.419e-18
rs13059633	G	C	0.3832	-0.090613	0.015089	3	45373853	1.9104e-09
rs11915664	A	T	0.1534	0.12936	0.02295	3	45582507	1.7347e-08
rs17262373	C	G	0.03353	0.58685	0.064152	3	45678914	5.8086e-20
rs2673067	A	C	0.521	-0.095789	0.013866	3	45728595	4.9017e-12
rs17213127	C	T	0.04827	0.45294	0.03369	3	45756734	3.3314e-41
rs73062374	G	A	0.1332	-0.16796	0.021324	3	45776652	3.3606e-15
rs7650511	G	C	0.1162	0.27025	0.024738	3	45777388	8.811e-28
rs2252547	T	C	0.5825	-0.088656	0.015405	3	45780132	8.6657e-09
rs73062378	T	C	0.2134	0.18869	0.019351	3	45780518	1.8355e-22
rs4683140	T	C	0.543	-0.13636	0.014968	3	45781426	8.2533e-20
rs2271616	G	T	0.1099	0.19824	0.021009	3	45796521	3.8708e-21
rs2531743	G	A	0.5858	0.11671	0.014759	3	45796808	2.6167e-15
rs17713054	G	A	0.07462	0.75584	0.026008	3	45818159	1.0934e-185
rs1488370	T	C	0.6096	-0.14099	0.015221	3	45821345	1.9874e-20
rs34847985	A	G	0.2725	0.24437	0.016842	3	45908261	1.0511e-47
rs11707672	T	C	0.1191	-0.14001	0.022478	3	45922897	4.697e-10
rs1601867	T	C	0.5228	0.11756	0.013892	3	45961470	2.6063e-17
rs71325099	G	T	0.1648	-0.12221	0.020743	3	45971202	3.8224e-09
rs2173640	A	G	0.6321	-0.12511	0.014461	3	46059004	5.0911e-18
rs3181077	C	T	0.7256	0.10656	0.016142	3	46209161	4.0738e-11
rs1907636	G	A	0.3386	0.12659	0.014997	3	46251808	3.1519e-17
rs77116118	T	C	0.01529	0.43096	0.055449	3	46285357	7.7087e-15
rs146375688	C	T	0.05599	0.55453	0.033277	3	46347209	2.3895e-62
rs3092961	A	G	0.3858	0.13615	0.014021	3	46355949	2.7165e-22
rs746492	G	T	0.4483	0.094137	0.013909	3	46375821	1.3068e-11
rs6766188	C	T	0.1699	0.16715	0.019635	3	46451938	1.6959e-17
rs9862186	A	G	0.2648	0.1	0.016593	3	46462736	1.6737e-09
rs139721302	G	A	0.01658	0.33076	0.055434	3	46566770	2.4223e-09
rs79152783	A	G	0.01771	0.38007	0.060556	3	46871689	3.4652e-10
rs343320	G	A	0.07003	0.15423	0.027508	3	146517122	2.062e-08
rs34712979	G	A	0.254	-0.10951	0.01701	4	105897896	1.213e-10
rs25884	A	G	0.2397	0.096564	0.017426	5	132076545	2.9987e-08
rs10066378	T	C	0.1159	0.11796	0.021006	5	132441275	1.9582e-08
rs396379	G	T	0.5974	-0.088152	0.01431	6	29946723	7.2666e-10
rs1265093	G	A	0.28	-0.09345	0.016168	6	31139410	7.4737e-09
rs1128175	A	G	0.7531	-0.1255	0.017115	6	31182658	2.2521e-13
rs2284178	C	T	0.4466	-0.077201	0.013853	6	31464348	2.5063e-08
rs9275139	C	A	0.4686	-0.081785	0.014302	6	32683228	1.0755e-08
rs17219281	G	A	0.08179	-0.17679	0.027005	6	32707868	5.8813e-11
rs12534422	C	T	0.3028	0.085624	0.015073	7	75634474	1.3428e-08
rs2897075	C	T	0.3757	0.087987	0.014375	7	100032719	9.318e-10
rs28368148	C	G	0.02337	0.44878	0.065493	9	21206606	7.2625e-12
rs17885848	C	T	0.3385	0.090196	0.015623	10	79556700	7.7756e-09
rs35705950	G	T	0.1085	-0.1636	0.022785	11	1219991	6.9482e-13
rs61882275	G	A	0.3432	-0.12605	0.014659	11	34482745	8.0768e-18
rs10850097	C	T	0.671	0.095247	0.014916	12	112923312	1.7078e-10
rs11614702	G	A	0.5069	0.10135	0.01383	12	132481571	2.3297e-13
rs75312918	G	A	0.1382	0.12129	0.02016	12	132495175	1.7829e-09
rs12585036	C	T	0.2133	0.14143	0.017239	13	112881427	2.3152e-16
rs117169628	G	A	0.137	0.15749	0.020078	16	89196249	4.3605e-15
rs62056905	A	G	0.1838	-0.1285	0.016821	17	45705327	2.1795e-14
rs199512	T	C	0.8203	0.12967	0.017254	17	46779986	5.6793e-14
rs77534576	C	T	0.03393	0.31091	0.042425	17	49863303	2.3277e-13
rs34374779	C	T	0.1951	0.13912	0.01914	19	4617960	3.6324e-13
rs11880374	C	T	0.6734	0.086017	0.015314	19	4636934	1.9444e-08
rs2885734	T	C	0.2639	-0.088699	0.015589	19	4690247	1.2714e-08
rs12610495	A	G	0.313	0.24167	0.016049	19	4717660	3.0488e-51
rs10420007	G	A	0.6432	0.10795	0.016355	19	4724057	4.1002e-11
rs2569703	C	G	0.5627	-0.10827	0.014048	19	10293551	1.2841e-14
rs34536443	G	C	0.04006	0.38132	0.036732	19	10352442	3.0269e-25
rs2304256	C	A	0.2751	0.15276	0.015623	19	10364976	1.4041e-22
rs17677095	C	G	0.07658	-0.16756	0.029772	19	10408884	1.8217e-08
rs11085735	A	C	0.9297	-0.19563	0.027298	19	10491504	7.6876e-13
rs60132559	C	T	0.3205	0.091456	0.015009	19	50363849	1.1057e-09
rs8132172	G	A	0.2531	-0.096777	0.017167	21	33201752	1.7265e-08
rs9636867	A	G	0.3312	0.18394	0.015088	21	33237639	3.4704e-34
rs17860183	A	T	0.1597	-0.14699	0.020891	21	33244244	1.9761e-12
rs17860220	A	G	0.07725	0.1921	0.026573	21	33251614	4.8592e-13
rs8178521	C	T	0.2498	0.11694	0.016929	21	33287378	4.9261e-12
rs2843944	A	G	0.6997	0.090226	0.015098	21	33291639	2.2878e-09
rs2236645	C	T	0.08481	0.17941	0.024951	21	33969937	6.4554e-13
rs9305744	G	A	0.2679	-0.099304	0.017232	21	41471061	8.2745e-09
*Considering the pleiotropy, rs550057 in ABO gene and rs368565 in FUT2 gene associated with severe COVID-19 were excluded.

## Sheet: Supplementary Data 5
Supplementary Data 5. Genetic instruments for COVID-19 hospitalization used in the Mendelian randomization analysis
SNP	A1	A2	Frequency	beta	se	CHR	POS	pval.exposure
rs3014983	C	T	0.736	-0.069511	0.012003	1	64995008	6.9892e-09
rs1498399	A	G	0.3863	0.068773	0.010063	1	77481554	8.2391e-12
rs34517439	C	A	0.1191	0.092186	0.015597	1	77984833	3.4118e-09
rs139589338	A	G	0.0191	0.20902	0.03574	1	154853813	4.9652e-09
rs6675468	C	T	0.08599	-0.099081	0.016056	1	155068178	6.7874e-10
rs17723260	G	A	0.1313	0.078423	0.01353	1	155086187	6.7763e-09
rs184585274	G	A	0.02513	0.18763	0.030492	1	155090468	7.5743e-10
rs41264915	A	G	0.09699	-0.14296	0.015375	1	155197995	1.432e-20
rs111337261	A	C	0.03854	-0.14026	0.025413	1	155999505	3.4079e-08
rs1123573	A	G	0.3773	-0.068848	0.010432	2	60480453	4.1276e-11
rs17278585	C	T	0.02537	0.30519	0.037728	3	45218795	6.0012e-16
rs11915664	A	T	0.1413	0.090964	0.015918	3	45582507	1.1005e-08
rs17262373	C	G	0.02539	0.43517	0.048863	3	45678914	5.294e-19
rs73058468	C	T	0.1388	-0.10968	0.01417	3	45708708	9.9603e-15
rs2673067	A	C	0.517	-0.066387	0.0094678	3	45728595	2.3524e-12
rs17213127	C	T	0.04587	0.32144	0.0233	3	45756734	2.7099e-43
rs114257039	T	C	0.009197	0.38507	0.059554	3	45773677	1.0067e-10
rs7650511	G	C	0.1249	0.18275	0.017251	3	45777388	3.1867e-26
rs73062378	T	C	0.2106	0.118	0.013622	3	45780518	4.5977e-18
rs2531747	T	C	0.549	-0.071165	0.010056	3	45787094	1.4713e-12
rs2271616	G	T	0.1153	0.14396	0.014313	3	45796521	8.4937e-24
rs2531743	G	A	0.5779	0.081174	0.010394	3	45796808	5.7297e-15
rs67959919	G	A	0.07742	0.49158	0.017513	3	45830416	2.3629e-173
rs11712469	T	G	0.6093	0.081654	0.010534	3	45847464	9.0786e-15
rs1985463	A	C	0.2791	0.14369	0.010826	3	45899144	3.347e-40
rs71325099	G	T	0.1571	-0.08685	0.014091	3	45971202	7.1078e-10
rs1392288	T	C	0.7425	0.087807	0.011146	3	45993299	3.3326e-15
rs6766515	T	G	0.346	0.0695	0.011598	3	46053743	2.0663e-09
rs6772051	A	G	0.456	-0.057286	0.0095123	3	46101567	1.7198e-09
rs77116118	T	C	0.02051	0.28566	0.037071	3	46285357	1.3005e-14
rs146375688	C	T	0.05561	0.34619	0.023106	3	46347209	9.5498e-51
rs3092961	A	G	0.3864	0.091688	0.0095869	3	46355949	1.1342e-21
rs2373232	G	A	0.6703	0.057893	0.010418	3	46402892	2.7474e-08
rs9110	A	G	0.3035	0.088698	0.010754	3	46439310	1.6083e-16
rs1402152	A	G	0.363	0.061713	0.010016	3	46532928	7.2152e-10
rs6778422	G	A	0.1119	0.10195	0.016464	3	46549062	5.9147e-10
rs17412601	T	C	0.3513	-0.068259	0.010317	3	101780431	3.6878e-11
rs34712979	G	A	0.2499	-0.064307	0.011488	4	105897896	2.172e-08
rs25884	A	G	0.2249	0.066877	0.011703	5	132076545	1.1014e-08
rs4475253	A	G	0.3241	0.058194	0.010052	5	132440814	7.0657e-09
rs2517723	C	T	0.6093	-0.062011	0.010388	6	29947491	2.3808e-09
rs17197101	G	T	0.0916	0.098391	0.01661	6	31158632	3.1492e-09
rs1634761	C	T	0.4938	-0.067678	0.0094951	6	31306250	1.0208e-12
rs112907408	G	A	0.08845	-0.095459	0.017366	6	31368625	3.8659e-08
rs2596472	G	A	0.7242	-0.072739	0.011011	6	31461190	3.9509e-11
rs17219281	G	A	0.07969	-0.12453	0.018353	6	32707868	1.1567e-11
rs41435745	G	C	0.02906	0.21307	0.035222	6	41522644	1.4538e-09
rs2897075	C	T	0.374	0.058531	0.009857	7	100032719	2.8842e-09
rs2326562	C	T	0.3814	0.053141	0.0097363	8	60515641	4.8138e-08
rs149533170	G	A	0.007769	0.28389	0.051106	9	21172826	2.7773e-08
rs11244061	C	T	0.107	0.099409	0.016212	9	133278537	8.6952e-10
rs17885848	C	T	0.3374	0.061114	0.010877	10	79556700	1.9274e-08
rs35705950	G	T	0.1073	-0.098933	0.015532	11	1219991	1.8969e-10
rs61882275	G	A	0.3424	-0.091959	0.0099445	11	34482745	2.3031e-20
rs4767025	C	T	0.6762	0.07545	0.010079	12	112920989	7.1275e-14
rs5023077	T	C	0.491	-0.06608	0.0095148	12	132565387	3.7852e-12
rs12585036	C	T	0.2163	0.096736	0.011638	13	112881427	9.39e-17
rs2102497	T	C	0.7339	0.064371	0.011743	16	54221310	4.2098e-08
rs61078946	A	T	0.1112	-0.089625	0.016194	16	75606619	3.1197e-08
rs117169628	G	A	0.144	0.10114	0.013651	16	89196249	1.2728e-13
rs12952950	C	T	0.4104	0.053065	0.0095869	17	45379403	3.1107e-08
rs111423688	G	A	0.1491	-0.074706	0.012144	17	45461157	7.6604e-10
rs63750417	C	T	0.1835	-0.091763	0.011487	17	45983409	1.3695e-15
rs12051901	G	A	0.2656	0.067496	0.011009	17	45997220	8.7203e-10
rs70602	T	C	0.8209	0.087112	0.011708	17	46782349	1.005e-13
rs3848456	C	A	0.03159	0.21864	0.028867	17	49863260	3.6178e-14
rs34374779	C	T	0.194	0.080353	0.013407	19	4617960	2.0558e-09
rs10421782	A	C	0.2696	-0.059302	0.010511	19	4685264	1.6809e-08
rs12610495	A	G	0.3045	0.14828	0.011043	19	4717660	4.205e-41
rs10420007	G	A	0.6456	0.06613	0.01125	19	4724057	4.1418e-09
rs710845	G	C	0.5417	-0.058283	0.0096262	19	10296493	1.4076e-09
rs2304237	T	C	0.2189	-0.066822	0.01217	19	10335892	4.0031e-08
rs34536443	G	C	0.04132	0.2346	0.02552	19	10352442	3.8328e-20
rs2304256	C	A	0.2728	0.091418	0.010595	19	10364976	6.2292e-18
rs7247198	C	G	0.7926	-0.11781	0.018297	19	10479832	1.2064e-10
rs676314	A	G	0.3246	0.077962	0.010055	19	50362278	8.9463e-15
rs8132172	G	A	0.2501	-0.074875	0.011829	21	33201752	2.4537e-10
rs17860118	G	T	0.08262	0.10411	0.017787	21	33230489	4.8321e-09
rs9636867	A	G	0.3357	0.12824	0.010176	21	33237639	2.0488e-36
rs17860183	A	T	0.152	-0.099308	0.01437	21	33244244	4.8254e-12
rs2834168	A	G	0.297	0.063026	0.010271	21	33278486	8.457e-10
rs78314212	C	T	0.08485	0.122	0.017175	21	33940612	1.2172e-12
rs915823	A	C	0.2375	-0.068488	0.012505	21	41479527	4.326e-08
*Considering the pleiotropy, rs657152 in ABO gene and rs492602 in FUT2 gene associated with COVID-19 hospitalization were excluded.
* MR-PRESSO detected outliers in the associations of COVID-19 hospitalization with VTE (rs11244061, rs1985463). MR-PRESSO provided corrected estimates after removing these outliers.

## Sheet: Supplementary Data 6
Supplementary Data 6. Genetic instruments for SARS-CoV-2 infection used in the Mendelian randomization analysis
SNP	A1	A2	Frequency	beta	se	CHR	POS	pval.exposure
rs11589479	G	A	0.1539	0.033866	0.0061883	1	155060832	4.4355e-08
rs4440846	C	T	0.1734	-0.041796	0.0075824	1	155158322	3.5441e-08
rs11264339	C	T	0.4947	-0.035023	0.0045618	1	155168172	1.6237e-14
rs17367421	G	C	0.05048	-0.063521	0.011164	1	155317450	1.2713e-08
rs1123573	A	G	0.3789	-0.026386	0.0047693	2	60480453	3.1569e-08
rs143111241	C	T	0.01305	0.14373	0.02085	3	45346146	5.4345e-12
rs17213127	C	T	0.046	0.075512	0.010836	3	45756734	3.1977e-12
rs114257039	T	C	0.00918	0.32839	0.027227	3	45773677	1.6936e-33
rs7650511	G	C	0.1225	0.050408	0.0085895	3	45777388	4.3968e-09
rs2531747	T	C	0.549	-0.037064	0.0046502	3	45787094	1.583e-15
rs57126329	G	A	0.1598	-0.041284	0.0067389	3	45788070	8.9934e-10
rs9852457	G	A	0.06421	0.077654	0.0095015	3	45793584	3.012e-16
rs73062389	G	A	0.05432	0.20044	0.0098613	3	45793925	7.6145e-92
rs76896797	C	T	0.1049	-0.061411	0.0078364	3	45796686	4.6313e-15
rs2531743	G	A	0.5765	0.046179	0.0048401	3	45796808	1.418e-21
rs9843503	T	G	0.05675	-0.060407	0.010061	3	45807778	1.925e-09
rs71325089	C	G	0.1899	-0.03531	0.0062654	3	45863056	1.7438e-08
rs35044562	A	G	0.07761	0.12798	0.0084762	3	45867532	1.6384e-51
rs12639224	C	T	0.2683	0.039833	0.0052697	3	45874730	4.0664e-14
rs6441936	A	T	0.5142	0.03925	0.0053371	3	45956330	1.9208e-13
rs138671013	A	G	0.006653	0.18411	0.032017	3	46008477	8.9015e-09
rs76632867	A	G	0.03463	0.095402	0.014413	3	46110066	3.6073e-11
rs35995371	A	G	0.09001	0.065096	0.0077656	3	46135670	5.1749e-17
rs2172246	C	A	0.7193	0.030163	0.005125	3	46173193	3.9696e-09
rs34498313	G	C	0.09448	0.056934	0.0080884	3	46214305	1.937e-12
rs77116118	T	C	0.02	0.1185	0.016753	3	46285357	1.5084e-12
rs3918355	A	T	0.05379	0.079956	0.010692	3	46352336	7.5327e-14
rs3092961	A	G	0.3894	0.039181	0.0046419	3	46355949	3.1581e-17
rs13099833	A	G	0.5975	-0.02566	0.004685	3	101159652	4.3229e-08
rs59652222	C	T	0.1122	-0.041931	0.0075718	3	101222169	3.0628e-08
rs13321258	G	A	0.2431	0.032843	0.0054826	3	101716562	2.0924e-09
rs2466368	A	C	0.2844	0.037169	0.0050006	3	101782136	1.0627e-13
rs2290859	C	T	0.351	-0.050838	0.0048604	3	101806781	1.3236e-25
rs2260685	T	C	0.4744	0.033425	0.0046886	3	195770872	1.0113e-12
rs9264740	C	T	0.7321	-0.030474	0.0052595	6	31276554	6.8731e-09
rs9265981	A	C	0.273	-0.02976	0.005292	6	31348302	1.8707e-08
rs7027827	G	A	0.2203	0.038347	0.0065121	9	133156531	3.8944e-09
rs7033492	T	C	0.4916	0.026836	0.0048838	9	133165599	3.9068e-08
rs35319260	G	A	0.1153	-0.039852	0.0072082	9	133171258	3.2262e-08
rs12216896	C	T	0.05996	0.071221	0.01001	9	133182801	1.1172e-12
rs11795315	G	A	0.3114	0.03512	0.0050891	9	133189379	5.165e-12
rs12554449	G	T	0.1685	-0.040301	0.0062626	9	133209813	1.2332e-10
rs77236853	C	T	0.03646	-0.075231	0.012841	9	133226246	4.6674e-09
rs500428	G	A	0.242	-0.043312	0.0053499	9	133279770	5.6885e-16
rs7869258	G	A	0.368	0.030989	0.0048821	9	133295160	2.1876e-10
rs79158370	G	A	0.09684	0.058797	0.0078203	9	133306763	5.5392e-14
rs9411395	G	A	0.6297	-0.055955	0.0059527	9	133317947	5.4587e-21
rs1179011	A	G	0.374	0.043067	0.0048938	9	133319548	1.366e-18
rs56343119	C	A	0.146	0.061879	0.0065584	9	133370796	3.9069e-21
rs62575992	C	T	0.09514	-0.04631	0.0081593	9	133389365	1.3814e-08
rs592514	A	T	0.1321	-0.047218	0.0070732	9	133444720	2.4617e-11
rs3094375	T	C	0.4613	-0.030984	0.0046559	9	133453946	2.8355e-11
rs34819756	C	T	0.03978	0.070069	0.012156	9	133481211	8.2056e-09
rs7118388	A	G	0.5057	0.026551	0.0045331	11	34432600	4.7086e-09
rs10774673	C	T	0.6754	0.028916	0.0048301	12	112923353	2.1411e-09
rs184781326	A	G	0.04715	-0.06902	0.011679	14	28990028	3.4235e-09
rs12610495	A	G	0.3032	0.049515	0.0050773	19	4717660	1.8028e-22
rs142770866	G	A	0.07867	0.046809	0.0084387	19	10414696	2.9062e-08
rs4801778	G	T	0.1771	-0.044836	0.0060332	19	48867352	1.0741e-13
rs676314	A	G	0.3256	0.027577	0.0048146	19	50362278	1.018e-08
rs2834158	T	C	0.6611	-0.040547	0.0048711	21	33244908	8.5065e-17
*Considering the pleiotropy, rs7469576, rs145526382, rs11244051, rs8176715, rs8176707, rs8176704, rs554833 in ABO gene and rs679574 in FUT2 gene associated with SARS-CoV-2 infection were excluded.
* MR-PRESSO detected outliers in the associations of SARS-CoV-2 infection with VTE (rs1179011, rs12216896, rs3918355, rs4440846, rs7650511 and rs76632867). MR-PRESSO provided corrected estimates after removing these outliers.

## Sheet: Supplementary Data 7
Supplementary Data 7. Source data for Figure 2
	Category	GC	se	z	pvalue
VTE and severe COVID-19	coding	0.12	0.0773	1.5519	0.1207
	conserved	0.0785	0.1431	0.5487	0.5832
	CTCF	0.1652	0.1107	1.4922	0.1357
	DGF2	0.1485	0.0792	1.8763	0.0606
	DHS2	0.1701	0.0884	1.9238	0.0544
	ENHANCER	0.1326	0.1923	0.6894	0.4906
	Enhancer_Hoffman	0.1303	0.0814	1.6019	0.1092
	fetalDHS2	0.1652	0.0824	2.0054	0.0449
	H3K4me1	0.1771	0.082	2.1606	0.0307
	H3K4me3	0.1399	0.0732	1.911	0.056
	H3K9ac	0.173	0.0798	2.1662	0.0303
	H3K27ac	0.1613	0.08	2.0146	0.0439
	H3K27ac_PGC2	0.1414	0.0775	1.8234	0.0682
	intron	0.111	0.1067	1.0399	0.2984
	promoter	0.0342	0.0788	0.4347	0.6638
	SuperEnhancer	0.1066	0.0866	1.2315	0.2181
	TFBS	0.1621	0.0769	2.1074	0.0351
	transcribed	0.1499	0.0958	1.5649	0.1176
	TSS	0.1485	0.0799	1.8585	0.0631
	UTR_3	0.1528	0.0802	1.9057	0.0567
	UTR_5	0.0309	0.0886	0.3486	0.7274
	weakenhancer	0.0962	0.0896	1.0737	0.2829
VTE and COVID-19 hospitalization	coding	0.2234	0.0888	2.5147	0.0119
	conserved	0.3484	0.1275	2.7316	0.0063
	CTCF	0.2859	0.1225	2.3348	0.0196
	DGF2	0.2379	0.085	2.7973	0.0052
	DHS2	0.2835	0.0903	3.1404	0.0017
	ENHANCER	0.1344	0.2155	0.624	0.5326
	Enhancer_Hoffman	0.2444	0.09	2.7159	0.0066
	fetalDHS2	0.31	0.0902	3.4356	0.0006
	H3K4me1	0.2675	0.085	3.1482	0.0016
	H3K4me3	0.2345	0.0822	2.8529	0.0043
	H3K9ac	0.2991	0.0864	3.4628	0.0005
	H3K27ac	0.2394	0.0862	2.7785	0.0055
	H3K27ac_PGC2	0.2327	0.0839	2.7752	0.0055
	intron	0.2221	0.1022	2.1742	0.0297
	promoter	0.1427	0.0876	1.6302	0.1031
	SuperEnhancer	0.1287	0.0913	1.4088	0.1589
	TFBS	0.2456	0.0827	2.9682	0.003
	transcribed	0.2794	0.0932	2.9986	0.0027
	TSS	0.2501	0.0917	2.7276	0.0064
	UTR_3	0.2283	0.0944	2.4174	0.0156
	UTR_5	0.1519	0.0958	1.5863	0.1127
	weakenhancer	0.2126	0.104	2.0434	0.041
VTE and SARS-CoV-2 infection	coding	0.2968	0.1278	2.3216	0.0203
	conserved	0.2844	0.1481	1.9209	0.0547
	CTCF	0.1975	0.1125	1.7554	0.0792
	DGF2	0.2303	0.1068	2.1553	0.0311
	DHS2	0.2684	0.116	2.3149	0.0206
	ENHANCER	-0.1756	0.2352	-0.7467	0.4553
	Enhancer_Hoffman	0.2669	0.1524	1.7512	0.0799
	fetalDHS2	0.2327	0.1053	2.2096	0.0271
	H3K4me1	0.2693	0.1122	2.4002	0.0164
	H3K4me3	0.2305	0.1116	2.0653	0.0389
	H3K9ac	0.3039	0.1114	2.7285	0.0064
	H3K27ac	0.2889	0.118	2.4495	0.0143
	H3K27ac_PGC2	0.2305	0.1103	2.0896	0.0366
	intron	0.2959	0.1127	2.6268	0.0086
	promoter	0.2171	0.108	2.011	0.0443
	SuperEnhancer	0.1718	0.1148	1.496	0.1346
	TFBS	0.288	0.1292	2.2295	0.0258
	transcribed	0.3132	0.1051	2.9808	0.0029
	TSS	0.2768	0.1421	1.9477	0.0514
	UTR_3	0.2495	0.1051	2.3737	0.0176
	UTR_5	0.2571	0.1075	2.3911	0.0168
	weakenhancer	0.185	0.1251	1.4791	0.1391

## Sheet: Supplementary Data 8
Supplementary Data 8. Source data for Figure 3 (a)
SNP	CHR	BP	A1	A2	FREQ	BETA	P	P1	P2
rs1018827	1	169514006	G	A	0.938872	-0.228752	4.20873e-20	7.825e-65	0.537
rs1027241	3	46312539	G	A	0.587766	0.0797973	9.20006e-12	0.8973	3.9795e-17
rs1029732	3	45904714	G	A	0.723032	0.0795661	6.23108e-09	0.9194	2.9361e-13
rs10420225	19	4724157	A	G	0.467902	-0.077556	3.34092e-11	0.9913	2.3171e-15
rs1042148	6	31083107	C	T	0.757599	-0.087755	9.85627e-11	0.1172	2.4717e-12
rs10479001	5	131607721	T	C	0.4824	0.0626355	2.3212e-08	0.08297	7.8672e-08
rs10490770	3	45864732	C	T	0.517637	0.224084	1.77046e-101	0.3021	2.6499e-185
rs10510748	3	46178538	G	A	0.470435	0.176733	1.35761e-39	0.467	9.0906e-53
rs10510749	3	46180416	T	C	0.504313	0.153961	7.12943e-36	0.4269	1.9396e-55
rs10510750	3	46274886	C	T	0.517576	0.1274	9.60585e-27	0.3388	1.7487e-49
rs1051393	21	34614255	G	T	0.474937	0.0867234	2.40285e-09	0.8163	8.9489e-15
rs1058961	3	45865006	C	T	0.626577	0.0709195	1.05539e-08	0.922	9.054e-12
rs10737547	1	169476052	G	A	0.939122	-0.233529	9.30286e-21	2.233e-65	0.38223
rs10800428	1	169272453	A	G	0.966977	-0.432666	6.73001e-41	5.186e-80	0.36046
rs10865940	3	46350367	T	C	0.712461	-0.0903572	1.29683e-12	0.6409	7.1394e-17
rs10870551	12	133057292	G	A	0.559508	0.0709297	1.74102e-08	0.4814	1.6984e-10
rs10901240	9	136059050	A	C	0.559075	0.0647783	4.48452e-08	2.163e-05	0.0002759
rs10901253	9	136128772	C	T	0.464359	-0.0853439	4.68292e-13	2.891e-13	4.4488e-05
rs11085087	19	4718201	T	G	0.499879	-0.0771531	1.2522e-10	0.7859	1.8171e-14
rs11130076	3	45853072	T	C	0.508525	-0.0853601	2.21259e-12	0.6607	8.2798e-17
rs11130077	3	45877712	A	G	0.65564	-0.0959943	1.0249e-14	0.237	1.017e-18
rs11130082	3	46025518	C	T	0.675091	-0.0917923	8.80222e-14	0.4561	9.834e-18
rs11130085	3	46127199	A	G	0.502201	-0.0660527	1.64184e-08	0.2937	9.3146e-10
rs11130086	3	46137970	G	T	0.502758	-0.0663871	1.4283e-08	0.3325	5.5163e-10
rs11147167	12	133055192	G	T	0.577754	0.0730829	8.98294e-09	0.4403	7.1425e-11
rs1118879	3	46165207	G	A	0.429194	0.129774	6.61521e-25	0.9623	2.0424e-35
rs11244035	9	136081319	T	C	0.523868	0.0803772	2.90812e-12	3.334e-13	0.019176
rs11244037	9	136081829	T	C	0.545721	0.0842482	2.28132e-13	2.109e-10	2.3066e-05
rs11244052	9	136129125	A	C	0.475069	-0.0844068	5.73066e-13	3.196e-13	6.173e-05
rs11244053	9	136129360	G	A	0.464587	-0.0850947	5.34926e-13	3.151e-13	4.7947e-05
rs11244061	9	136153981	T	C	0.53367	0.120439	3.54736e-26	2.662e-26	0.00018113
rs11244084	9	136191010	T	C	0.516065	0.0578374	9.66142e-09	6.015e-09	0.011655
rs112515687	3	46364186	T	C	0.552392	-0.0793011	6.89487e-12	0.9711	5.0301e-17
rs1125823	3	45902963	G	A	0.573811	-0.0936665	1.45406e-14	0.4798	3.0461e-19
rs11264443	1	156104392	T	C	0.484615	0.0702967	4.97002e-08	0.6818	7.2628e-09
rs112843485	10	71211707	C	T	0.525317	-0.0731514	1.16307e-11	3.206e-15	0.023817
rs112962863	3	46373936	T	C	0.552462	-0.0789104	8.91604e-12	0.9918	6.664e-17
rs113098443	3	46374798	C	A	0.552334	-0.0798009	5.16407e-12	0.9943	2.8969e-17
rs113123846	1	168937072	G	A	0.502601	0.0636066	1.00136e-09	2.801e-14	0.64537
rs1131668	21	34634878	A	G	0.454098	0.121564	8.79478e-22	0.9199	1.5567e-30
rs1131964	21	34610487	C	T	0.575596	0.106534	1.8899e-18	0.08772	1.0754e-21
rs1137779	21	34609596	G	T	0.574896	0.106767	2.15194e-18	0.08802	1.1104e-21
rs114101204	1	169026054	A	G	0.505728	0.162828	1.43772e-37	2.16e-47	0.033927
rs114115904	3	46268664	T	C	0.51415	0.134578	2.49134e-31	0.3156	2.0484e-55
rs114137203	1	169733566	G	A	0.505201	0.0772148	5.18275e-14	9.703e-18	0.73855
rs114201921	3	46659506	T	C	0.506795	0.0699972	1.66694e-08	0.8724	8.1155e-16
rs114964168	1	169032877	T	C	0.505783	0.115827	2.04006e-26	5.499e-47	0.29701
rs115063924	1	168711028	T	C	0.503792	0.151871	5.60652e-22	3.919e-29	0.45942
rs115102354	3	46222037	G	A	0.51796	0.0716101	2.63765e-09	0.4504	2.4566e-28
rs115679256	3	45629287	A	G	0.511826	0.091432	1.9226e-16	0.4397	1.3356e-33
rs11574442	3	46449391	G	A	0.526388	0.0971316	9.35704e-18	0.8479	6.6442e-32
rs11582489	1	155134919	A	G	0.507346	-0.0552257	1.64497e-08	0.3009	3.3635e-11
rs116055491	3	46573675	G	A	0.509466	0.0689463	2.43762e-09	0.5229	6.0626e-17
rs116140155	1	169014610	A	G	0.516965	0.0691107	2.19961e-09	1.254e-17	0.65868
rs11614702	12	133058157	A	G	0.589302	0.0677312	4.34923e-09	0.8605	2.3297e-13
rs11646135	16	89199108	A	G	0.490451	0.0703208	8.56233e-09	0.6399	4.5559e-11
rs11708582	3	46333406	T	C	0.547165	-0.0783456	1.3407e-11	0.8473	4.9314e-17
rs11711054	3	46345611	A	G	0.707732	-0.0901964	1.33269e-12	0.6188	1.0937e-16
rs117119759	9	136212168	A	G	0.505283	0.0561516	2.51069e-08	1.635e-08	0.15583
rs11712469	3	45888956	G	T	0.641423	0.0752691	2.13357e-09	0.1933	8.9114e-17
rs117169628	16	89262657	A	G	0.523857	0.0705069	5.99911e-11	0.4421	4.3605e-15
rs11718385	3	46327588	T	C	0.547115	-0.0779872	1.64585e-11	0.8506	6.8211e-17
rs11746922	5	28068148	A	G	0.528948	0.064476	2.79456e-08	0.01771	2.035e-07
rs11793870	9	136057028	A	G	0.558855	0.0652305	3.62937e-08	1.736e-05	0.00026703
rs11803917	1	156111578	T	C	0.455232	0.0771487	7.81152e-09	0.9252	1.7438e-09
rs11879501	19	50872118	G	A	0.508267	0.0669313	9.82143e-09	0.09081	6.0013e-09
rs11911133	21	34629175	G	A	0.442848	0.124754	4.63404e-23	0.7373	1.2182e-31
rs11917890	3	46124225	C	T	0.500827	-0.0676143	7.58241e-09	0.2851	3.7109e-10
rs11919943	3	46266726	C	T	0.459425	0.163147	7.67712e-37	0.1457	6.5088e-49
rs11923627	3	46301786	G	A	0.49344	0.140533	6.61118e-28	0.2609	3.8227e-41
rs11923720	3	46345742	C	T	0.702186	-0.0935139	2.64407e-13	0.8428	4.1861e-18
rs11926063	3	46263717	G	A	0.468935	0.0959712	4.87174e-10	0.1544	1.4087e-16
rs11929281	3	46124330	A	G	0.502888	-0.067009	1.01391e-08	0.3012	4.6082e-10
rs11929489	3	46259915	A	C	0.474355	0.158689	2.22826e-35	0.3565	7.8926e-48
rs1200063	1	169314430	C	T	0.946756	-0.285238	2.77767e-25	2.747e-60	0.27681
rs12053666	21	34618439	A	G	0.46711	0.119057	2.54663e-22	0.5792	2.3213e-29
rs1208134	1	169428944	T	C	0.937241	-0.236412	1.20099e-18	6.17e-58	0.61486
rs1208135	1	169424098	G	A	0.946449	-0.414572	2.46011e-34	2.833e-59	0.37601
rs1208327	1	169296864	T	C	0.945111	-0.266444	3.58554e-24	3.19e-61	0.25659
rs1209731	1	169324793	C	T	0.983937	-0.704176	5.72055e-63	3.364e-114	0.4563
rs12108042	3	46086083	G	A	0.467007	0.196319	2.8507e-57	0.4517	1.5751e-76
rs12186868	5	28050220	T	C	0.517822	0.0616403	4.94993e-08	0.01882	4.6854e-07
rs12242391	10	71201504	T	C	0.526104	-0.0730839	9.55262e-12	4.215e-15	0.021839
rs12258136	10	71213995	T	C	0.520381	-0.07326	2.76302e-11	1.589e-15	0.029
rs12482014	21	34611318	T	C	0.473037	0.117102	7.34585e-22	0.5143	1.7292e-28
rs12482193	21	34611545	C	T	0.471305	0.11667	1.11247e-21	0.5947	1.4019e-28
rs12482556	21	34602934	C	T	0.473706	0.119817	7.75174e-22	0.7982	1.5839e-30
rs12485445	3	46041582	T	C	0.640728	-0.0860265	9.23461e-13	0.4708	2.6767e-16
rs12485978	3	46165809	T	C	0.483115	0.142295	2.7274e-30	0.632	8.202e-42
rs12490575	3	45792209	T	C	0.491698	0.0791902	1.50168e-10	0.5969	1.1075e-15
rs12495073	3	46053882	G	T	0.502535	-0.0743903	3.02579e-10	0.4057	1.3914e-12
rs12496322	3	46127591	A	C	0.502709	-0.06621	1.50959e-08	0.3076	7.3442e-10
rs12554336	9	136128663	G	A	0.470769	-0.0850836	4.37959e-13	2.783e-13	4.8605e-05
rs12554339	9	136128737	C	A	0.47484	-0.107144	6.729e-14	3.055e-13	0.00020715
rs12554595	9	136128664	C	T	0.484177	-0.0846593	3.26457e-13	3.022e-13	5.1725e-05
rs12585036	13	113535741	T	C	0.524462	0.075095	4.81273e-11	0.9955	2.3152e-16
rs12610495	19	4717672	G	A	0.553478	0.140271	4.43099e-33	0.6265	3.0488e-51
rs12627039	21	34600508	T	G	0.472699	0.113404	2.95269e-19	0.6167	4.6991e-26
rs12627083	21	35314725	G	A	0.454823	0.0734601	5.69204e-09	0.2495	2.7551e-12
rs12627323	21	35333134	A	G	0.482129	0.0710259	6.5742e-09	0.3336	7.5683e-13
rs12629632	3	46165994	A	G	0.483115	0.142474	2.29678e-30	0.6363	6.0387e-42
rs12637023	3	46121192	A	C	0.502151	-0.0673091	8.55139e-09	0.2676	5.0734e-10
rs12639224	3	45916222	T	C	0.516929	0.157749	1.74573e-38	0.2561	8.8885e-53
rs12639314	3	46141504	C	A	0.457958	0.16195	6.65222e-39	0.2114	1.2123e-55
rs12639598	3	46016464	A	G	0.505104	-0.0691826	2.62321e-09	0.3718	4.595e-11
rs12715417	3	46297271	G	T	0.421768	0.0803213	5.27424e-11	0.2973	4.3049e-17
rs1274510	19	50875685	G	A	0.490509	0.0686403	4.27723e-09	0.05137	7.1786e-09
rs1274514	19	50871147	G	A	0.495665	0.0698252	2.38259e-09	0.0595	2.6233e-09
rs1274517	19	50868754	G	A	0.478108	0.07181	1.11659e-09	0.05657	1.3406e-09
rs1278769	13	113536627	G	A	0.764855	-0.0847295	8.30763e-10	0.6628	1.7682e-14
rs12922653	16	89204826	A	C	0.43564	0.0721243	1.20046e-08	0.4372	1.1049e-09
rs12922670	16	89234948	A	C	0.524235	0.0570552	4.17076e-08	0.3217	1.2451e-10
rs12931350	16	89208315	G	A	0.443513	0.0674755	2.14717e-08	0.3045	5.9389e-09
rs12972221	19	50879140	T	G	0.522798	0.0678789	3.3948e-09	0.05273	3.6204e-09
rs12972990	19	10406431	G	T	0.551704	-0.0671263	4.006e-09	0.7971	2.3652e-12
rs13051329	21	35322889	T	C	0.465384	0.0649014	3.71693e-08	0.8263	1.3043e-10
rs13051785	21	35323286	T	C	0.465384	0.064462	4.57804e-08	0.8254	1.7219e-10
rs13059238	3	46007825	C	T	0.526514	0.171644	4.60654e-55	0.65	4.0244e-97
rs13059906	3	46208858	C	T	0.475415	0.168672	3.25489e-39	0.6207	1.3873e-51
rs13059919	3	46100140	G	A	0.497588	-0.0736945	4.41271e-10	0.2341	1.3697e-11
rs13060287	3	46071868	G	A	0.472593	0.222319	1.30008e-69	0.3985	1.0079e-93
rs13060901	3	46072006	A	G	0.438367	0.133805	9.02267e-29	0.9532	1.2647e-39
rs13061548	3	46226646	C	T	0.478326	0.156752	1.69314e-33	0.3055	2.7165e-46
rs13061783	3	46543848	A	G	0.514707	0.0813385	2.2706e-11	0.382	2.4447e-15
rs13062450	3	46227171	G	T	0.507588	0.140798	3.32513e-30	0.3089	4.0889e-48
rs13063033	3	46082481	A	G	0.519854	0.179165	6.21933e-56	0.4098	1.5374e-94
rs13063527	3	46135690	A	G	0.519883	0.178417	4.34362e-55	0.4087	4.4047e-93
rs13064616	3	46038644	C	T	0.640778	-0.0858395	1.03858e-12	0.4659	3.2998e-16
rs13064957	3	46495314	G	A	0.517903	0.0962012	1.99097e-15	0.9283	1.6333e-25
rs13065351	3	46327512	G	T	0.519544	0.119804	1.27057e-24	0.4066	5.1559e-47
rs13065737	3	46161037	A	G	0.483802	0.142651	1.85333e-30	0.634	4.4019e-42
rs13065964	3	45900369	A	G	0.5723	-0.0946263	8.3174e-15	0.5039	1.1237e-19
rs13066062	3	46018344	A	G	0.527588	0.171169	2.43737e-55	0.688	4.7042e-99
rs13066516	3	45975443	T	C	0.528175	0.169202	1.36184e-54	0.5863	5.9747e-100
rs13067058	3	46273766	A	G	0.515149	0.130315	1.3729e-29	0.324	1.3928e-53
rs13068271	3	46332184	A	G	0.518798	0.12066	1.19407e-24	0.3851	1.1076e-46
rs13068570	3	46136438	G	A	0.519883	0.178292	5.30056e-55	0.4054	5.4509e-93
rs13068572	3	46177096	A	G	0.520349	0.166844	1.95754e-47	0.5178	4.5484e-80
rs13069079	3	46000870	A	G	0.528096	0.169195	2.03827e-54	0.5912	3.2599e-99
rs13069742	3	46114216	G	A	0.462254	0.224669	1.1689e-69	0.514	5.549e-91
rs13069750	3	46224850	T	C	0.519073	0.136487	1.22972e-30	0.6061	1.2792e-52
rs13070099	3	46253214	C	T	0.517425	0.132953	2.43677e-30	0.5735	1.0605e-52
rs13070959	3	46591361	T	C	0.505756	0.0781835	6.8321e-10	0.5444	6.0155e-13
rs13071258	3	45843242	A	G	0.51863	0.214347	3.6345e-87	0.2751	1.5708e-168
rs13071283	3	46010007	C	T	0.525977	0.168719	3.34013e-50	0.6433	1.6182e-91
rs13071469	3	46328627	C	T	0.519549	0.119881	1.17363e-24	0.409	4.9904e-47
rs13073861	3	46150156	A	C	0.500174	-0.0663678	1.42247e-08	0.3191	6.452e-10
rs13073976	3	46286663	C	T	0.517962	0.124386	1.09219e-25	0.3963	1.7536e-47
rs13074382	3	46061840	G	A	0.472643	0.222659	9.70732e-70	0.4074	7.8957e-94
rs13075270	3	46253789	C	T	0.489783	0.149811	3.1432e-33	0.321	1.3061e-47
rs13075528	3	46128709	C	T	0.519783	0.17941	9.57339e-56	0.4312	8.3037e-94
rs13075758	3	46025048	A	G	0.527817	0.170854	2.8426e-55	0.6844	2.4681e-99
rs13075836	3	46186638	C	T	0.519681	0.135057	3.23128e-30	0.3966	4.9244e-54
rs13076697	3	46592156	T	C	0.505761	0.0777571	8.3828e-10	0.541	8.2116e-13
rs13077302	3	46329475	C	T	0.519549	0.119839	1.22356e-24	0.4085	5.0682e-47
rs13078564	3	46330205	C	T	0.519549	0.119959	1.09751e-24	0.4084	4.171e-47
rs13078739	3	46007488	A	G	0.525828	0.172814	2.28403e-55	0.638	5.7847e-97
rs13078854	3	45861932	A	G	0.517597	0.223734	3.46081e-101	0.2882	5.1605e-185
rs13079478	3	46007823	T	G	0.527517	0.172063	8.43077e-56	0.6908	1.5083e-99
rs13079869	3	46008087	A	G	0.526622	0.173812	2.34975e-56	0.7153	2.2723e-99
rs13080757	3	46288011	C	T	0.508482	0.113785	2.63351e-22	0.3771	9.6872e-41
rs13080979	3	46233690	G	A	0.518824	0.136405	2.50312e-30	0.6092	3.7697e-52
rs13081151	3	46055716	A	G	0.527367	0.0996932	1.82731e-15	0.5294	1.9079e-37
rs13081213	3	46055909	T	C	0.466635	0.222867	2.52499e-73	0.527	3.7935e-96
rs13082697	3	46071763	C	T	0.472593	0.222291	1.45601e-69	0.3979	1.168e-93
rs13083022	3	46576916	C	T	0.513207	0.0712163	6.97104e-09	0.5312	4.6239e-12
rs13083914	3	46184680	T	C	0.504328	0.151923	2.46403e-35	0.413	1.8905e-54
rs13084541	3	46038447	A	G	0.640042	-0.0859437	9.65291e-13	0.4655	3.0517e-16
rs13085367	3	46172824	C	T	0.522038	0.176693	2.14326e-51	0.4309	2.0802e-87
rs13086063	3	46200860	C	T	0.485633	0.164908	8.32739e-37	0.5892	2.8512e-50
rs13086534	3	46083201	G	T	0.467693	0.131511	1.09041e-18	0.4528	1.301e-29
rs13086858	3	46026699	A	C	0.675648	-0.0924546	5.80924e-14	0.4541	5.5785e-18
rs13087776	3	46079871	G	A	0.468151	0.195624	5.22973e-57	0.4509	2.4126e-76
rs13088766	3	46258226	A	G	0.474365	0.0914402	3.80217e-09	0.3745	8.6053e-15
rs13089543	3	46183560	G	T	0.483075	0.0976295	5.98086e-10	0.3965	1.1034e-16
rs13089544	3	46183561	C	T	0.484439	0.0973074	6.02373e-10	0.3972	8.7946e-17
rs13089554	3	46127557	A	G	0.519833	0.17896	1.48398e-55	0.4248	9.5937e-94
rs13089907	3	46215710	T	C	0.476783	0.167641	7.00439e-39	0.6222	2.4442e-51
rs13090194	3	46069573	C	A	0.472593	0.22224	1.5295e-69	0.4012	1.3522e-93
rs13090848	3	46216084	A	G	0.480595	0.165246	4.98752e-33	0.6023	1.0126e-45
rs13091868	3	46123043	G	A	0.519812	0.18021	3.2552e-56	0.4459	3.1928e-94
rs13092030	3	46123055	T	C	0.519812	0.112393	2.77438e-17	0.445	8.2462e-38
rs13092160	3	46254791	C	T	0.501421	0.152724	3.76816e-35	0.5521	4.0889e-52
rs13092887	3	45909644	A	C	0.51864	0.204766	1.64609e-84	0.1803	2.7892e-161
rs13093063	3	46329368	T	C	0.519544	0.119992	1.07893e-24	0.4028	3.4848e-47
rs13093179	3	46146314	T	G	0.519604	0.179791	1.53648e-55	0.4129	2.313e-93
rs13093282	3	46565341	T	C	0.513451	0.0705866	9.1068e-09	0.5381	6.2544e-12
rs13093758	3	46591359	C	T	0.505756	0.0781772	6.84025e-10	0.5444	6.0164e-13
rs13094262	3	46080912	T	C	0.463444	0.19353	5.61924e-57	0.4516	1.0297e-75
rs13095602	3	46128713	G	A	0.519783	0.178938	1.83903e-55	0.4266	2.1913e-93
rs13095717	3	46128542	A	G	0.519833	0.178842	1.80602e-55	0.4223	1.3147e-93
rs13095940	3	46246816	G	A	0.517655	0.131384	6.91269e-30	0.5742	6.5593e-52
rs13095946	3	46253812	A	G	0.517505	0.132815	2.76587e-30	0.6121	2.6702e-52
rs13096142	3	46281744	T	C	0.504011	0.0881757	2.01646e-13	0.8408	6.1701e-19
rs13096307	3	46246953	T	C	0.517655	0.132551	2.22346e-30	0.5742	9.0362e-53
rs13096325	3	46186838	G	A	0.519696	0.135137	2.86769e-30	0.396	4.1447e-54
rs13096741	3	46099154	T	C	0.519583	0.180378	1.55729e-56	0.4676	1.4469e-94
rs13096808	3	46274906	T	C	0.516998	0.123761	2.22015e-27	0.3602	2.0809e-51
rs13097340	3	46187118	A	G	0.519676	0.134697	4.43407e-30	0.4003	1.0157e-53
rs13097556	3	46061997	C	T	0.472643	0.222442	1.3193e-69	0.3948	8.9272e-94
rs13097666	3	46234467	T	C	0.51862	0.13732	7.75049e-31	0.6098	1.2802e-52
rs13098271	3	46093858	A	G	0.458732	0.139563	1.79568e-31	0.5611	3.8917e-41
rs13098366	3	46116787	A	G	0.514989	0.0895126	3.79036e-11	0.235	2.5629e-26
rs1323690	11	34500687	A	G	0.501062	-0.0768622	2.8953e-11	0.4849	1.3666e-17
rs13325552	3	46298377	T	C	0.512323	0.135449	4.65617e-28	0.4558	5.7328e-47
rs13325613	3	46298373	T	G	0.497574	0.150624	1.44101e-31	0.469	6.0009e-46
rs13353428	3	46540310	T	C	0.484579	0.0951687	4.74389e-13	0.3538	2.3777e-15
rs13357124	5	131612287	A	G	0.4824	0.0624839	2.52259e-08	0.09098	7.7488e-08
rs13433997	3	46049765	C	T	0.470296	0.223966	1.19158e-70	0.5944	8.7995e-93
rs13434029	3	46168665	C	T	0.483344	0.142937	1.45516e-30	0.634	3.2275e-42
rs13434336	3	46119791	C	T	0.424683	0.142211	1.05443e-31	0.5749	3.8105e-41
rs138142760	3	46651986	G	A	0.508563	0.0814949	1.74735e-10	0.9963	9.5256e-22
rs138683771	9	136105563	C	A	0.501923	0.0633713	1.41579e-09	6.774e-12	0.0072203
rs1388603	3	46311066	C	T	0.591155	0.0773827	4.06304e-11	0.7172	8.7603e-17
rs138940209	3	46371581	A	G	0.519818	0.116805	2.44298e-23	0.3141	8.352e-46
rs139225221	21	35323196	G	A	0.476065	0.0692428	1.57153e-08	0.3114	3.7048e-12
rs1392290	3	46069210	A	G	0.436149	0.133453	1.30918e-28	0.8906	8.78e-40
rs1392291	3	46018277	G	A	0.593229	0.0659483	1.39403e-08	0.2445	1.6114e-14
rs1392294	3	46100999	G	A	0.710975	-0.0867402	8.60406e-13	0.5302	4.7872e-18
rs1392296	3	46143930	G	A	0.714868	-0.0839985	8.2083e-12	0.6089	1.5013e-16
rs1392297	3	46143942	G	A	0.716413	-0.0852582	4.04276e-12	0.5575	7.7027e-17
rs1392298	3	46144184	T	C	0.715905	-0.0856726	3.26259e-12	0.557	5.7104e-17
rs140295517	3	46368690	G	A	0.519818	0.116352	3.48431e-23	0.315	1.7046e-45
rs1405655	19	50882619	C	T	0.483097	0.0691261	3.42808e-09	0.05229	5.7764e-09
rs140610938	3	46375555	G	A	0.519808	0.11696	2.21061e-23	0.3158	7.3779e-46
rs141481090	11	46705739	A	C	0.504131	0.0539512	8.5181e-10	3.889e-11	0.026055
rs142039684	3	46371793	C	T	0.519798	0.11668	2.69856e-23	0.3186	1.2436e-45
rs142406049	3	46190155	A	G	0.509449	0.144374	1.04968e-28	0.4932	4.5126e-47
rs142770866	19	10525372	A	G	0.520004	0.0587905	1.58896e-08	0.7413	7.6063e-16
rs144309607	19	10492274	T	C	0.513598	0.0585019	1.0333e-10	0.6742	2.1876e-21
rs144737447	1	169160458	T	C	0.508784	0.172165	1.94685e-69	9.37e-117	0.49153
rs144850809	3	46439846	G	A	0.525472	0.0988853	4.33436e-18	0.8385	5.8455e-32
rs145163454	1	169090748	C	T	0.508857	0.178231	1.36774e-75	1.826e-116	0.37463
rs145526382	9	136121623	T	C	0.505907	0.074379	6.30845e-10	8.252e-10	0.001978
rs146375688	3	46388700	T	C	0.51815	0.108756	1.08495e-25	0.3362	2.3895e-62
rs147244995	11	46417679	T	C	0.504537	0.0628524	4.67178e-13	1.116e-11	0.0043717
rs147283716	11	46555222	T	C	0.504485	0.0509985	1.91623e-09	1.71e-11	0.094277
rs1476415	21	34598385	C	A	0.563848	0.10735	2.88212e-18	0.1453	2.076e-22
rs147925017	1	168946539	T	C	0.502443	0.0713616	1.73694e-14	3.63e-17	0.55087
rs1488369	3	45885360	T	C	0.57168	-0.0923467	3.43106e-14	0.5077	7.8644e-19
rs1488370	3	45862837	C	T	0.663775	-0.103175	2.2165e-16	0.15	1.9874e-20
rs149181677	9	136296530	T	C	0.515515	0.0711399	2.07037e-10	1.386e-08	0.00073553
rs1491950	3	46138107	A	G	0.519933	0.110093	1.25471e-16	0.4406	1.1749e-36
rs1491951	3	46141844	A	G	0.47549	0.215971	1.65545e-65	0.3752	4.3575e-89
rs1491957	3	46274960	T	C	0.552469	0.0774136	1.56812e-10	0.7486	6.045e-16
rs1491959	3	46120400	A	G	0.4247	0.12719	3.45101e-26	0.9504	5.59e-36
rs1491962	3	46304606	T	C	0.592908	0.0775286	3.53627e-11	0.7199	7.0988e-17
rs149903077	11	46349696	T	G	0.50316	0.0623029	1.59631e-11	1.048e-13	0.020908
rs1500003	3	46033819	G	A	0.653076	-0.0836643	5.55301e-12	0.4505	4.2696e-15
rs1500005	3	46102620	A	G	0.498503	-0.0739361	3.81076e-10	0.2416	1.0301e-11
rs150391471	3	46217740	A	G	0.520277	0.130813	2.38422e-26	0.5982	4.7586e-48
rs150424212	17	47914638	A	G	0.478504	0.0875881	5.05623e-10	0.8416	8.6497e-12
rs1532071	3	46001063	A	G	0.519737	0.0746876	1.09843e-10	0.3441	5.4728e-17
rs1542754	3	46272456	C	T	0.473342	0.0846451	8.59676e-12	0.1094	1.0403e-20
rs1542755	3	46272440	T	G	0.514543	0.13473	1.81974e-31	0.3326	7.413e-56
rs1542756	3	46272162	T	G	0.492289	0.164863	6.6616e-39	0.3273	3.8268e-56
rs1545985	3	46005478	A	G	0.717254	-0.0745718	7.30994e-10	0.969	8.2722e-16
rs1546077	3	46150400	C	T	0.428966	0.125252	2.96041e-25	0.9941	7.6314e-35
rs1546078	3	46150136	C	T	0.428966	0.125554	2.31324e-25	0.9892	5.615e-35
rs1601867	3	46002962	C	T	0.529715	0.0754363	8.58634e-11	0.3298	2.6063e-17
rs1604069	3	46112185	T	C	0.427455	0.127581	2.26168e-26	0.8642	7.8303e-36
rs16837187	1	156098139	G	A	0.490741	0.0693184	4.11743e-08	0.6205	3.9419e-09
rs16861990	1	169135127	C	A	0.505436	0.117615	3.97333e-23	1.06e-60	0.26026
rs16991056	21	35318454	G	A	0.457018	0.0742785	3.64813e-09	0.252	1.3665e-12
rs17078346	3	45845748	C	A	0.497388	0.241799	5.25104e-91	0.1454	1.7894e-137
rs17078348	3	45847241	G	A	0.495217	0.247136	2.47727e-94	0.1652	4.9037e-140
rs17078495	3	46026641	T	G	0.506685	-0.0684832	3.79438e-09	0.3657	7.6916e-11
rs17078577	3	46121526	A	G	0.502659	-0.0670826	9.67491e-09	0.2731	5.6353e-10
rs17078930	3	46552413	C	T	0.513501	0.0713519	6.26175e-09	0.5262	3.9029e-12
rs17213127	3	45798226	T	C	0.513604	0.0913647	7.44488e-19	0.3677	3.3314e-41
rs17214952	3	46011436	G	A	0.525828	0.172343	4.21803e-55	0.6576	2.8858e-96
rs17215008	3	46012279	C	T	0.527767	0.170986	2.0406e-55	0.7124	3.0136e-99
rs17215981	3	46124418	G	A	0.519833	0.179449	8.34002e-56	0.444	6.5918e-94
rs17216717	3	46186323	C	T	0.519676	0.135003	3.31465e-30	0.4004	6.092e-54
rs17217831	3	46305441	A	C	0.512483	0.134066	1.08488e-27	0.45	1.0904e-46
rs17282175	3	46173642	T	C	0.517768	0.177122	1.66886e-49	0.5355	4.5381e-80
rs17282238	3	46174605	G	A	0.522904	0.169679	1.39758e-47	0.4767	3.7153e-81
rs17282391	3	46179481	G	A	0.519447	0.137421	6.68441e-31	0.4312	4.6367e-55
rs17282797	3	46232765	G	A	0.518819	0.136759	1.13243e-30	0.6092	1.6664e-52
rs17283712	3	46304064	G	T	0.518555	0.122783	2.68326e-25	0.3756	1.3717e-47
rs17284187	3	46332999	A	G	0.510219	0.117247	2.11755e-26	0.3869	1.7699e-46
rs17285143	3	46475406	C	T	0.526117	0.0924133	4.18055e-16	0.9426	2.4043e-29
rs17286758	3	46586622	C	T	0.505165	0.0763475	1.62631e-09	0.4877	3.668e-12
rs17330872	3	46035097	G	A	0.527996	0.169649	1.26029e-54	0.6445	7.8136e-99
rs17474001	9	136267149	T	C	0.529949	0.091939	1.74301e-17	4.649e-19	0.00011268
rs176694	9	136164593	G	T	0.525157	0.0744425	6.6616e-12	5.517e-14	0.0087316
rs17713054	3	45859651	A	G	0.517621	0.224126	1.71576e-101	0.2822	1.0934e-185
rs17714101	3	45939802	A	G	0.526783	0.177981	3.93858e-59	0.6962	4.1028e-106
rs17714228	3	45945132	C	A	0.526833	0.177912	4.78474e-59	0.6897	4.8101e-106
rs17715106	3	46422645	T	C	0.526209	0.0985699	3.81471e-18	0.8056	3.2054e-32
rs17763537	3	45843315	T	C	0.518093	0.212548	5.43657e-87	0.2648	2.5657e-168
rs17763569	3	45843439	T	G	0.517849	0.213665	1.74341e-87	0.2666	2.9858e-168
rs17763742	3	45846769	G	A	0.518462	0.219482	9.65763e-96	0.2257	1.3288e-178
rs17764831	3	45918215	A	G	0.529696	0.176155	3.47943e-53	0.7074	2.5612e-100
rs17764980	3	45939016	A	G	0.526783	0.178061	3.93227e-59	0.6957	3.8442e-106
rs17765882	3	46416216	T	C	0.525909	0.100463	1.1571e-18	0.7701	8.2966e-33
rs17782618	3	46440045	A	C	0.525522	0.0990398	3.89625e-18	0.849	3.7985e-32
rs17782636	3	46440072	G	T	0.525472	0.0990242	3.90674e-18	0.8388	4.8015e-32
rs17860115	21	34602305	A	C	0.469542	0.121974	1.93341e-22	0.8023	2.2439e-31
rs17860118	21	34602794	T	G	0.47809	0.0766246	9.02944e-10	0.8625	1.9336e-12
rs17860165	21	34611730	T	C	0.472637	0.117858	4.11797e-22	0.5639	4.5724e-29
rs17860169	21	34613301	G	A	0.472448	0.124105	4.47657e-25	0.8042	3.9263e-34
rs17860220	21	34623919	G	A	0.487572	0.0770948	4.40466e-10	0.98	4.8592e-13
rs17860241	21	34631133	G	A	0.426465	0.125597	4.22504e-23	0.7421	1.3555e-31
rs1799865	3	46399798	C	T	0.492922	0.0816272	2.79668e-12	0.8443	1.3246e-16
rs1799963	11	46761055	A	G	0.502915	0.061775	6.63474e-11	4.782e-14	0.023127
rs1799987	3	46411935	G	A	0.479102	0.0634646	4.48513e-08	0.8215	1.9255e-11
rs1799988	3	46412259	T	C	0.478644	0.0636836	4.04389e-08	0.8215	1.6593e-11
rs180791454	11	46608786	T	C	0.504927	0.0485683	8.21935e-10	2.02e-11	0.10965
rs181834699	11	47314611	A	G	0.50158	0.0696019	2.30622e-09	2.001e-08	0.017796
rs182319108	1	168872180	A	G	0.505622	0.0591349	2.11397e-08	6.99e-16	0.53679
rs1826341	3	46297124	T	C	0.421818	0.0797642	7.11738e-11	0.2826	5.7491e-17
rs1846619	3	46106532	G	A	0.709373	-0.0883655	3.34038e-13	0.5014	1.8331e-18
rs185120584	1	169659128	T	C	0.504179	0.0613855	2.80026e-13	4.526e-20	0.58457
rs1860264	3	45923085	C	A	0.428979	0.140747	8.20697e-30	0.9376	1.4808e-42
rs1873001	3	46032847	T	C	0.653713	-0.0845011	3.4945e-12	0.4577	2.0515e-15
rs187726344	3	46563790	G	A	0.508494	0.0849338	1.66085e-11	0.5149	6.7036e-21
rs1894387	3	46392089	T	G	0.520052	0.114866	1.09616e-22	0.3049	7.4992e-45
rs1894388	3	46392131	T	C	0.520296	0.114594	1.05618e-22	0.2947	3.4698e-45
rs1894692	1	169467654	A	G	0.985603	-0.791413	2.10512e-76	1.218e-126	0.73455
rs190682753	3	46549918	A	C	0.504619	0.0788328	3.30216e-10	0.3497	1.4487e-13
rs1907635	3	46298116	C	T	0.421818	0.0799924	6.22422e-11	0.2844	4.7294e-17
rs1907636	3	46293299	A	G	0.430976	0.0801689	5.0541e-11	0.2783	3.1519e-17
rs1909596	3	46115099	G	A	0.424136	0.141454	3.75077e-31	0.5684	1.7262e-40
rs191945075	11	46933311	A	G	0.502772	0.0585944	1.64496e-09	4.728e-12	0.017875
rs192311430	3	46191413	A	C	0.483169	0.104118	1.84973e-09	0.409	6.8258e-11
rs1976367	3	46154253	T	C	0.481268	0.137445	5.45815e-31	0.6434	2.1523e-41
rs1985463	3	45940636	C	A	0.447934	0.143949	8.07244e-32	0.3429	7.6093e-47
rs1994490	3	46007702	C	T	0.536002	0.0653069	2.0826e-08	0.2592	6.8783e-14
rs1994492	3	45960646	C	T	0.528033	0.100026	1.10895e-15	0.5927	3.8298e-38
rs1994493	3	45960700	T	C	0.528033	0.171289	1.24716e-55	0.5927	4.0035e-102
rs199455	17	44799216	T	C	0.654107	0.0684666	4.92005e-08	0.05494	2.5453e-13
rs2006231	19	4719123	T	C	0.468166	-0.0711913	4.20199e-09	0.8883	5.0322e-13
rs2036297	3	46172903	G	A	0.68294	-0.0790634	5.46597e-10	0.6596	7.2215e-14
rs2038024	1	169455982	A	C	0.865603	-0.114487	3.23374e-11	5.183e-22	0.24469
rs2040388	3	46408731	A	G	0.625783	0.0782301	2.81584e-11	0.8351	4.1738e-17
rs2064061	3	45871203	G	A	0.489076	-0.0820215	1.34521e-12	0.7948	7.2377e-17
rs2073361	21	34619445	G	A	0.635048	-0.125445	3.02997e-22	0.7916	5.7314e-31
rs2073362	21	34620801	G	A	0.484512	0.0750606	1.31556e-09	0.9192	2.2254e-12
rs2073826	9	136136963	T	G	0.541334	-0.0888596	1.45396e-14	1.42e-19	0.0018733
rs2073828	9	136137140	A	G	0.539273	-0.0875977	3.5502e-14	1.133e-19	0.0030632
rs2088690	3	46072839	T	C	0.472593	0.222555	1.02709e-69	0.3982	7.3604e-94
rs2088692	3	46077332	G	A	0.472643	0.151075	5.97797e-23	0.4079	6.6308e-37
rs2088693	3	46077390	C	T	0.467693	0.1958	4.76054e-57	0.4509	2.4626e-76
rs2097276	3	46460794	T	G	0.413272	0.102896	7.25195e-15	0.9456	4.4469e-18
rs2097282	3	46378025	T	C	0.686265	-0.0904862	3.87917e-12	0.7999	9.8257e-17
rs2097284	3	46388188	C	T	0.686851	-0.0891048	1.48849e-12	0.7986	7.3598e-17
rs2097285	3	46441176	G	T	0.502529	0.122859	2.94215e-23	0.7041	1.0428e-32
rs2102055	3	46072704	A	G	0.47368	0.219238	5.05686e-68	0.3893	5.6413e-92
rs2102056	3	46072768	A	G	0.470075	0.152245	4.0952e-23	0.3981	6.4754e-37
rs2109069	19	4719443	A	G	0.546676	0.129529	4.25454e-28	0.9443	3.0954e-44
rs2129879	3	46046769	C	T	0.641515	-0.0858228	1.05213e-12	0.4655	3.3291e-16
rs2129881	3	46040678	G	A	0.640957	-0.0864793	7.17485e-13	0.4701	1.8695e-16
rs2131091	3	46157183	T	C	0.499974	-0.0659045	2.10132e-08	0.2799	1.4365e-09
rs2133660	3	46031957	T	C	0.654499	-0.0840247	4.56584e-12	0.457	2.9655e-15
rs2157055	3	46472575	C	T	0.526167	0.0921219	4.95171e-16	0.9045	5.2943e-29
rs2157057	3	46366269	G	A	0.71259	-0.0892607	2.47833e-12	0.6906	1.2414e-16
rs2171529	3	46047032	A	G	0.641415	-0.0855797	1.22138e-12	0.4652	4.0769e-16
rs2171531	3	45981171	T	C	0.528146	0.169112	2.33826e-54	0.5702	1.8742e-99
rs2173640	3	46100496	G	A	0.711426	-0.0872272	6.21746e-13	0.4772	5.0911e-18
rs2173641	3	46102786	G	T	0.710975	-0.0870264	7.22977e-13	0.5359	3.5366e-18
rs2186277	21	34593122	C	T	0.563898	0.107324	2.87385e-18	0.136	2.7331e-22
rs2186278	21	34593150	G	T	0.470861	0.111536	1.21742e-18	0.6194	3.8228e-25
rs2186348	21	35315160	C	T	0.454838	0.0738487	4.81503e-09	0.2541	2.2332e-12
rs2191031	3	45910870	A	G	0.501362	0.160562	2.22086e-37	0.198	1.8623e-60
rs2201984	3	46094116	C	T	0.444275	0.128379	5.05388e-27	0.8128	1.6376e-36
rs2213292	3	46360607	C	T	0.706309	-0.0885689	3.24543e-12	0.6696	2.8166e-16
rs2213868	1	169521553	A	G	0.950909	-0.324581	2.31541e-32	5.85e-68	0.37602
rs2220678	3	46151982	C	T	0.502659	-0.0670788	1.05903e-08	0.3129	4.5501e-10
rs2227010	3	46411542	A	G	0.611957	0.0726301	3.75461e-10	0.5181	2.3237e-16
rs2227246	1	169208179	T	C	0.984824	-0.74691	2.6363e-72	6.964e-116	0.49033
rs2228615	19	10403368	A	G	0.543493	-0.0625244	3.87735e-08	0.6846	1.0305e-10
rs2229207	21	34614250	C	T	0.479689	0.0765645	6.92366e-10	0.9452	1.9023e-12
rs2230322	3	46063329	C	T	0.472643	0.222441	1.27925e-69	0.3969	9.0494e-94
rs2234358	3	45989044	G	T	0.529186	0.073362	2.15291e-10	0.3261	1.2955e-16
rs2236645	21	35342238	T	C	0.473266	0.0732901	3.46658e-09	0.3129	6.4554e-13
rs2236756	21	34616923	A	C	0.640958	-0.12295	2.172e-21	0.8034	6.8737e-30
rs2236757	21	34624917	G	A	0.662748	-0.122725	5.52832e-20	0.5434	1.1048e-26
rs2236758	21	34625413	G	A	0.641516	-0.126567	2.15027e-22	0.753	4.9008e-31
rs2239692	3	46488854	C	T	0.481617	0.0854112	3.24491e-11	0.7097	1.1848e-15
rs2248202	21	34603880	A	C	0.673943	0.0926786	6.33806e-13	0.03454	9.6134e-14
rs2248420	21	34605778	T	C	0.472865	0.118207	3.1977e-22	0.5609	3.3284e-29
rs2250226	21	34632316	C	T	0.423489	0.126075	3.19215e-23	0.7515	8.8225e-32
rs2252639	21	34617729	G	A	0.633961	-0.124219	6.84261e-22	0.8153	1.5288e-30
rs2271616	3	45838013	T	G	0.511681	0.083173	3.19022e-15	0.5348	3.8708e-21
rs2277732	19	4723670	A	C	0.56012	0.132836	5.47772e-30	0.6188	1.5914e-47
rs2277735	19	4700187	G	A	0.436221	-0.0659838	3.55151e-08	0.08579	5.5955e-08
rs2284550	21	34618285	A	G	0.525254	-0.10243	1.83185e-17	0.3145	2.1227e-22
rs2284551	21	34618313	G	A	0.66179	-0.121017	1.53958e-19	0.5664	3.5799e-26
rs2286713	6	31473844	C	T	0.789709	-0.0803112	2.44558e-08	0.1846	7.0353e-10
rs2300370	21	34604557	A	G	0.472755	0.119658	5.90703e-22	0.7935	1.5014e-30
rs2300371	21	34632241	T	C	0.461155	0.115332	8.97308e-20	0.605	1.5167e-26
rs2302396	6	31088325	G	A	0.734813	-0.0883686	5.82172e-11	0.1173	3.1465e-12
rs2302397	6	31088241	T	C	0.734813	-0.0879929	7.08707e-11	0.1174	4.0539e-12
rs2302398	6	31088232	G	A	0.734813	-0.0881555	6.5398e-11	0.1174	3.6526e-12
rs2304256	19	10475652	A	C	0.494006	0.0855214	2.1959e-13	0.1594	1.4041e-22
rs2373087	3	45968043	G	T	0.528225	0.169163	1.67715e-54	0.5421	2.0806e-100
rs2373089	3	46041909	T	C	0.64045	-0.0860156	9.28009e-13	0.4732	2.6558e-16
rs2373090	3	46042073	G	T	0.636687	-0.0869977	4.8917e-13	0.4959	9.8394e-17
rs2373150	3	46169465	C	T	0.428966	0.130041	5.02036e-25	0.9648	1.3836e-35
rs2373151	3	46169631	A	G	0.483344	0.143181	1.22853e-30	0.6324	2.5559e-42
rs2373153	3	46170324	C	A	0.503188	-0.0733778	1.73778e-09	0.2612	3.9044e-11
rs2373154	3	46171098	A	G	0.484907	-0.0745471	9.602e-10	0.2219	3.131e-11
rs2373250	3	46471739	G	A	0.526167	0.0923372	4.24458e-16	0.9451	2.1942e-29
rs2373251	3	46471978	T	C	0.526167	0.0924612	4.0894e-16	0.945	1.8651e-29
rs2420371	1	169491555	A	G	0.95509	-0.401302	3.44416e-41	2.853e-66	0.25201
rs2420372	1	169498056	G	A	0.953904	-0.294087	4.24307e-30	1.741e-65	0.39219
rs2531743	3	45838300	A	G	0.621197	0.0790108	1.79681e-10	0.8447	2.6167e-15
rs2531747	3	45828586	C	T	0.605857	-0.0882419	2.49127e-13	0.9942	1.1121e-19
rs2678166	1	169435027	T	C	0.986661	-0.780389	4.75411e-74	6.396e-116	0.98014
rs2834154	21	34606634	C	A	0.474887	0.0888602	9.91257e-10	0.7941	2.4203e-15
rs2834157	21	34616545	G	A	0.669694	-0.120053	3.61094e-19	0.5649	9.4986e-26
rs2834158	21	34617213	C	T	0.641716	-0.128814	7.18488e-25	0.8062	5.8262e-34
rs2834161	21	34620207	T	C	0.63409	-0.123441	1.26956e-21	0.7931	4.4922e-30
rs2834163	21	34620451	A	G	0.634869	-0.124904	4.55848e-22	0.7922	1.0332e-30
rs2834164	21	34621948	C	A	0.524004	-0.108536	1.66246e-20	0.256	1.1433e-25
rs2834165	21	34622536	G	A	0.524233	-0.105617	2.48294e-18	0.2671	2.2428e-23
rs2834166	21	34626654	A	C	0.538843	-0.0888004	4.12339e-13	0.03254	4.7353e-14
rs28362573	1	169075449	C	T	0.494653	0.0862935	5.67201e-09	5.979e-18	0.57059
rs28539486	3	46588145	T	C	0.505911	0.0772092	1.02527e-09	0.5337	1.1166e-12
rs2856762	3	46413334	T	C	0.525909	0.100464	1.11948e-18	0.7659	9.0425e-33
rs28595844	3	46591625	A	C	0.505756	0.0781307	6.98985e-10	0.5448	6.1566e-13
rs28602591	9	136246666	T	C	0.520921	0.0804625	6.94234e-14	4.549e-14	0.00033404
rs28602660	9	136312071	A	G	0.52364	0.078247	3.38726e-13	3.427e-14	0.0015582
rs28617572	3	46592895	A	G	0.489308	0.0833685	2.9824e-10	0.534	1.5922e-12
rs28658542	9	136214276	A	C	0.513698	0.0830157	1.3418e-13	2.653e-14	0.00024743
rs28677778	3	46322171	G	A	0.501894	0.146559	1.23797e-30	0.4552	2.597e-46
rs28678003	1	155207733	T	C	0.496331	-0.0717883	8.86517e-11	0.09183	4.6462e-11
rs28687398	3	46592987	G	A	0.487909	0.0838626	2.43964e-10	0.5715	1.1066e-12
rs28808964	3	46045182	T	C	0.502035	-0.0769101	7.42571e-11	0.3396	3.8955e-13
rs2885734	19	4690259	C	T	0.436895	-0.0665859	2.2853e-08	0.1527	1.2714e-08
rs2888524	3	46368461	C	T	0.712182	-0.0889591	2.97954e-12	0.698	1.5658e-16
rs2924480	11	34529831	C	T	0.444754	-0.0821802	4.44185e-11	0.461	2.2901e-17
rs3087251	3	46418342	G	A	0.608588	0.0725277	4.96742e-10	0.5406	4.0226e-16
rs3087253	3	46418689	T	C	0.608538	0.0731133	3.60003e-10	0.5275	2.1338e-16
rs3091311	3	46306476	C	T	0.446014	0.0785626	9.86603e-11	0.306	1.0909e-16
rs3091314	3	46188753	A	G	0.519681	0.1346	4.79854e-30	0.4118	1.5245e-53
rs3092958	3	46403681	A	G	0.517783	0.120483	5.75273e-24	0.3078	3.5397e-45
rs3092959	3	46403468	A	G	0.520097	0.115347	7.21933e-23	0.2985	2.8875e-45
rs3092961	3	46397440	G	A	0.470373	0.0946992	2.8616e-16	0.9764	2.7165e-22
rs3093030	19	10397403	T	C	0.556828	-0.0632206	2.64489e-08	0.7232	5.0687e-11
rs3093953	6	31474688	G	T	0.789709	-0.0805231	2.25409e-08	0.184	6.3378e-10
rs3093955	6	31469649	T	G	0.789709	-0.0800152	2.73973e-08	0.1846	8.2897e-10
rs3094197	6	31093485	G	A	0.749044	-0.0891603	3.94381e-11	0.1152	1.1079e-12
rs3094199	6	31093326	G	A	0.745123	-0.0889853	4.34461e-11	0.1089	1.7602e-12
rs3094211	6	31086402	A	G	0.734813	-0.0884552	5.65761e-11	0.1166	3.0598e-12
rs3094379	9	136334910	C	T	0.842916	-0.115243	2.49133e-12	2.379e-18	0.0025225
rs3095230	6	31470673	A	G	0.789709	-0.0802496	2.49545e-08	0.1849	7.2347e-10
rs3095231	6	31470343	A	G	0.789709	-0.08006	2.67366e-08	0.1848	7.9986e-10
rs3095232	6	31470148	A	G	0.788909	-0.0806973	2.2401e-08	0.1848	5.7559e-10
rs3095234	6	31464571	T	C	0.789709	-0.0803342	2.42066e-08	0.1834	7.068e-10
rs3095319	6	31088037	C	T	0.734813	-0.0880348	6.99155e-11	0.1173	3.9865e-12
rs3095320	6	31087934	A	G	0.734813	-0.0877329	7.98568e-11	0.1174	4.7635e-12
rs3095323	6	31087240	T	C	0.734813	-0.0878807	7.45094e-11	0.1171	4.3694e-12
rs3124761	9	136339755	C	T	0.846119	-0.120674	3.93741e-12	9.768e-18	0.0044989
rs3124764	9	136329954	C	T	0.847696	-0.158052	2.24649e-15	3.461e-18	0.0011059
rs3124765	9	136328657	C	T	0.846822	-0.128195	2.70664e-13	5.589e-18	0.0022875
rs3130565	6	31101778	C	T	0.740518	-0.0862413	5.36247e-11	0.08776	2.5206e-12
rs3130925	6	31463621	G	A	0.789937	-0.0801909	2.56798e-08	0.1824	7.7047e-10
rs3130926	6	31463680	A	G	0.802559	-0.0802373	3.33818e-08	0.1822	1.4894e-09
rs3130927	6	31464992	G	A	0.789709	-0.0801466	2.60575e-08	0.1831	7.8806e-10
rs3130981	6	31083813	C	T	0.757835	-0.0844033	1.41476e-09	0.1175	5.2105e-11
rs3131005	6	31095864	A	G	0.751962	-0.0888913	4.82e-11	0.1201	1.1531e-12
rs3131009	6	31098832	A	G	0.743054	-0.0858402	1.29458e-10	0.2032	1.1547e-12
rs3131638	6	31475127	G	A	0.784796	-0.0809514	2.64222e-08	0.1614	1.8614e-09
rs3131639	6	31473546	G	A	0.788793	-0.0804379	2.33376e-08	0.1845	6.9227e-10
rs3132463	6	31479645	C	T	0.79459	-0.0793023	4.93157e-08	0.1614	2.7754e-09
rs3132545	6	31089125	G	A	0.734713	-0.0879508	7.31249e-11	0.129	3.3198e-12
rs3132546	6	31088579	G	A	0.758564	-0.0878865	9.08467e-11	0.126	1.7601e-12
rs3132547	6	31087908	G	T	0.734863	-0.0885135	5.42543e-11	0.1176	2.8562e-12
rs3132548	6	31086884	G	A	0.758564	-0.0876082	1.02002e-10	0.1183	2.4519e-12
rs3132551	6	31085882	G	A	0.734813	-0.0884675	5.64365e-11	0.1163	3.0716e-12
rs3132552	6	31085269	G	A	0.75742	-0.0887747	5.7997e-11	0.1202	1.143e-12
rs3132553	6	31085200	G	A	0.758564	-0.0879349	8.66631e-11	0.1139	2.182e-12
rs3134891	6	31476265	A	G	0.79459	-0.0796403	4.32127e-08	0.1574	2.472e-09
rs3134897	6	31466547	C	T	0.78948	-0.0799755	2.81429e-08	0.1836	8.8011e-10
rs3134899	6	31473286	T	C	0.789759	-0.0790411	4.05852e-08	0.2231	8.3295e-10
rs3136672	3	46242785	C	T	0.469548	0.160808	1.56295e-34	0.2908	1.0164e-46
rs3136673	3	46242616	T	C	0.507818	0.139605	8.80537e-30	0.2931	1.2346e-47
rs3138042	3	46401032	G	A	0.492872	0.0815805	2.85547e-12	0.845	1.3719e-16
rs3153	21	34609505	A	G	0.472637	0.117357	6.93487e-22	0.5779	7.7611e-29
rs3176824	3	46248385	C	T	0.516286	0.134616	8.9152e-31	0.5734	1.7435e-52
rs3176825	3	46248224	T	G	0.517196	0.133109	1.86772e-30	0.5735	1.4346e-52
rs3176826	3	46247584	A	G	0.517425	0.132893	1.94313e-30	0.5744	1.0352e-52
rs3181076	3	46250733	T	C	0.517425	0.132809	2.75329e-30	0.5722	1.3098e-52
rs3204850	3	46450297	G	A	0.526438	0.096635	1.37696e-17	0.8519	1.2493e-31
rs33910087	3	46009487	A	G	0.526443	0.173939	3.05216e-56	0.7089	4.9311e-99
rs33998492	3	46273598	A	G	0.515149	0.130372	1.38551e-29	0.3161	1.2072e-53
rs34000569	3	45999209	G	A	0.528096	0.168885	2.93362e-54	0.5841	5.2554e-99
rs34001666	3	46461944	T	C	0.439758	0.0985832	3.54624e-14	0.9959	1.009e-17
rs34003820	3	46500127	G	T	0.517873	0.0959363	2.2508e-15	0.8922	2.9262e-25
rs34005848	3	46263745	T	C	0.514479	0.134513	2.19084e-31	0.3074	7.9623e-56
rs34007589	16	89201395	T	C	0.497587	0.0621236	4.26789e-08	0.5853	3.8465e-10
rs34013035	3	46220682	A	G	0.479441	0.168595	1.11976e-37	0.5966	1.8756e-50
rs34022105	16	89229598	A	G	0.501592	0.0654515	6.08338e-09	0.3564	1.0339e-10
rs34024447	3	46375737	T	C	0.520017	0.116625	2.41257e-23	0.3182	5.8285e-46
rs34041956	3	46402734	A	G	0.520037	0.115187	7.99159e-23	0.2989	3.7701e-45
rs34047915	3	46100491	T	C	0.519583	0.179946	2.92179e-56	0.4338	1.753e-94
rs34059564	3	46226165	C	T	0.476674	0.158157	6.87634e-34	0.3047	1.2577e-46
rs34067839	3	46166016	A	G	0.500124	-0.0712584	4.68554e-09	0.2739	1.3049e-10
rs34068335	3	45954339	T	C	0.527883	0.171737	9.82469e-56	0.6545	1.8502e-101
rs34073838	3	46337692	C	A	0.519504	0.119196	2.21336e-24	0.4026	1.3413e-46
rs34093271	3	46144981	T	G	0.519604	0.111186	7.86204e-17	0.4157	3.8109e-37
rs34101673	3	46197286	T	C	0.516201	0.0749454	3.47012e-08	0.6242	1.0773e-17
rs34106161	3	46376169	T	C	0.520032	0.116448	2.70141e-23	0.3349	1.1801e-45
rs34127208	3	46103680	T	G	0.519533	0.180304	1.95263e-56	0.4388	1.1607e-94
rs34134191	3	46221531	C	T	0.519048	0.136403	1.33571e-30	0.6081	1.5299e-52
rs34148191	3	46361193	C	T	0.71259	-0.0891227	2.68786e-12	0.6807	1.4865e-16
rs34155121	3	46084742	A	G	0.469525	0.196281	1.70666e-57	0.4523	3.4667e-77
rs34158984	3	46461245	T	C	0.412994	0.102998	6.88574e-15	0.9473	4.1686e-18
rs34167705	3	46585420	C	T	0.503385	0.069984	2.52734e-09	0.5253	4.2256e-12
rs34168660	3	46056162	A	G	0.472543	0.152505	2.83766e-23	0.404	2.3792e-37
rs34180919	3	46353199	A	G	0.519773	0.116563	2.53221e-23	0.3294	1.4506e-45
rs34190223	3	46426007	T	C	0.526159	0.0982284	4.86525e-18	0.7998	5.5171e-32
rs34191675	3	46189448	G	A	0.507444	0.151526	6.84299e-34	0.4156	4.1694e-53
rs34193387	3	46362332	A	G	0.71249	-0.089304	2.39877e-12	0.6829	1.2464e-16
rs34194160	3	46265854	A	G	0.514374	0.133594	5.34605e-31	0.3116	4.3493e-55
rs34198655	3	46215107	A	G	0.476788	0.167633	6.52365e-39	0.6194	2.221e-51
rs34245951	3	46469384	C	T	0.525988	0.0925943	4.01309e-16	0.9324	2.9881e-29
rs34254987	3	46083634	A	G	0.467923	0.195945	3.58643e-57	0.4521	1.5711e-76
rs34265215	3	46474902	A	C	0.526117	0.0927086	3.41411e-16	0.9417	1.6203e-29
rs34272024	3	46292339	A	G	0.500974	0.136565	3.57663e-27	0.2333	2.7067e-42
rs34288077	3	45888690	G	A	0.517841	0.222413	2.83843e-100	0.2915	3.7275e-184
rs34324101	3	46000728	G	T	0.528096	0.168885	3.13877e-54	0.5908	7.1704e-99
rs34326463	3	45899651	G	A	0.51693	0.226537	4.11505e-102	0.2894	9.1184e-184
rs34338823	3	45928769	A	G	0.529546	0.179459	1.43851e-57	0.7273	1.2258e-104
rs34339943	3	46095336	C	T	0.519076	0.167711	8.07106e-38	0.4794	1.0879e-77
rs34340501	3	46225216	T	G	0.519068	0.136614	1.12766e-30	0.6017	1.0214e-52
rs34340587	3	46096043	A	G	0.519854	0.173969	1.15406e-48	0.4154	2.6447e-86
rs34351442	3	46355492	A	G	0.519768	0.116638	2.37194e-23	0.3287	1.3101e-45
rs34354138	3	46378383	T	G	0.583435	-0.0958062	3.12229e-16	0.9416	3.9988e-22
rs34363105	3	46389745	T	C	0.520042	0.115513	6.05714e-23	0.306	2.68e-45
rs34374779	19	4617972	T	C	0.560462	0.0617147	1.95883e-09	0.1156	3.6324e-13
rs34376243	3	46462074	G	A	0.439758	0.0980815	4.68574e-14	0.9954	1.441e-17
rs34376347	3	46253979	C	A	0.453489	0.0926258	1.6551e-09	0.3624	2.6851e-14
rs34378541	3	46239649	T	C	0.518819	0.136187	2.03548e-30	0.5993	3.8228e-52
rs34381952	3	45995748	C	T	0.525698	0.17185	1.39672e-54	0.5166	1.0083e-96
rs34401473	3	46189772	C	A	0.507209	0.15197	5.70118e-34	0.402	2.6224e-53
rs34406035	3	46278919	T	C	0.517972	0.124814	7.71055e-26	0.3973	8.7368e-48
rs34409248	3	46198071	A	G	0.516206	0.136796	9.13866e-32	0.6237	1.0834e-53
rs34414382	3	46265190	T	C	0.514837	0.133298	4.50075e-31	0.3107	1.3428e-55
rs34423195	3	46249722	G	A	0.517425	0.13267	2.41105e-30	0.5731	1.4834e-52
rs34438204	3	46081306	C	T	0.519583	0.180804	9.10212e-57	0.4118	1.1566e-95
rs34452002	3	46143187	T	C	0.519604	0.179412	2.12599e-55	0.429	4.7855e-93
rs34460587	3	46142464	T	C	0.519604	0.178623	5.15968e-55	0.3843	6.9503e-93
rs34473395	3	46392976	T	C	0.520042	0.115506	6.0649e-23	0.3044	2.5948e-45
rs34474200	3	46460083	T	C	0.439808	0.0982936	4.14117e-14	0.9989	1.2604e-17
rs34493660	3	46052800	A	G	0.474803	0.226508	2.14578e-72	0.5321	6.1018e-97
rs34518147	3	45920298	C	T	0.529646	0.176762	1.3485e-53	0.7251	6.8493e-101
rs34523728	3	46219833	A	C	0.519073	0.13668	1.03784e-30	0.6082	9.6957e-53
rs34531115	3	46257696	C	T	0.517405	0.13277	2.84812e-30	0.5928	2.1957e-52
rs34549672	3	45949954	A	C	0.450844	0.13075	2.08907e-26	0.8582	1.3767e-38
rs34562820	3	46071081	A	G	0.519304	0.180914	9.51653e-57	0.409	1.8352e-95
rs34567015	3	46202212	A	G	0.519307	0.136322	1.20524e-30	0.6032	8.1714e-53
rs34570200	3	46220500	T	C	0.519073	0.136618	1.09262e-30	0.6071	1.0475e-52
rs34584867	3	46065963	A	G	0.473051	0.222565	8.76017e-70	0.4059	5.4208e-94
rs34610609	3	46081707	T	C	0.467693	0.196174	3.01347e-57	0.4526	1.3638e-76
rs34619093	3	46072519	A	G	0.519076	0.181842	3.38517e-57	0.4094	5.3402e-96
rs34629133	3	46462551	C	A	0.439808	0.098143	4.56654e-14	0.9903	1.3416e-17
rs34668230	3	46530458	G	A	0.514428	0.0802327	4.84521e-11	0.45	3.918e-15
rs34668658	3	45844198	C	A	0.518517	0.112171	3.77022e-19	0.2404	1.6914e-54
rs34671664	3	46464017	C	A	0.485332	0.122571	4.93382e-20	0.9753	1.3769e-27
rs34677490	3	46270748	T	G	0.514822	0.132839	7.74664e-31	0.3217	4.6931e-55
rs34679077	3	46087992	A	G	0.519583	0.180945	7.89464e-57	0.4137	9.7088e-96
rs34692251	3	46273727	A	G	0.515123	0.130723	1.02688e-29	0.3266	8.4101e-54
rs34693386	3	46195402	T	C	0.516301	0.136863	4.44262e-32	0.5917	3.5568e-54
rs34709208	3	46374653	A	G	0.519853	0.116754	2.43527e-23	0.3664	3.381e-45
rs34725611	19	10477067	G	A	0.493312	0.085128	3.14269e-13	0.183	4.02e-22
rs34745455	3	46267333	C	T	0.514842	0.132866	7.02547e-31	0.3122	2.9899e-55
rs34754340	3	46041837	T	C	0.527288	0.170295	8.78326e-55	0.6333	2.4386e-98
rs34759782	3	46260444	A	G	0.462187	0.161932	7.73282e-36	0.3565	4.1316e-47
rs34766614	3	46107601	G	A	0.519583	0.180973	9.21708e-57	0.4557	3.7066e-95
rs34767161	3	46592517	T	C	0.506208	0.0779268	7.36264e-10	0.5176	7.6282e-13
rs34774687	3	46073314	C	T	0.472643	0.222545	1.09095e-69	0.3988	7.8767e-94
rs34783306	3	46462023	C	T	0.439758	0.0981574	4.49042e-14	0.9954	1.362e-17
rs34827868	3	46493855	A	G	0.517908	0.0965523	1.61778e-15	0.938	1.0056e-25
rs34836513	3	46046459	A	G	0.527517	0.169636	1.75086e-54	0.6311	4.0319e-98
rs34847985	3	45949753	G	A	0.442568	0.148743	2.33512e-31	0.3147	1.0511e-47
rs34849862	3	46001367	A	C	0.528096	0.168507	5.41494e-54	0.5926	1.9809e-98
rs34863575	3	46094063	G	A	0.519633	0.180288	1.78203e-56	0.4583	1.1901e-94
rs34865316	3	46247456	G	A	0.517655	0.132111	3.39274e-30	0.575	1.9329e-52
rs34867672	3	46088282	C	T	0.464946	0.197107	1.70964e-57	0.4532	1.6139e-76
rs34870159	3	46189490	C	T	0.506951	0.149739	6.919e-33	0.3943	1.1952e-51
rs34883716	3	46427037	G	A	0.526159	0.0981868	5.02422e-18	0.801	5.7419e-32
rs34896328	5	27998652	C	T	0.505911	0.0651332	4.40963e-08	0.01667	4.1858e-07
rs34897745	3	46198376	C	A	0.516201	0.137201	6.13237e-32	0.6242	5.5102e-54
rs34901975	3	45916786	A	G	0.529646	0.176759	1.45717e-53	0.7247	7.7812e-101
rs34904359	3	46503906	G	T	0.518077	0.0937773	1.00387e-14	0.996	1.0343e-24
rs34906043	3	46094623	T	C	0.507961	0.132771	6.11259e-30	0.5527	1.4653e-40
rs34919616	3	46250008	A	G	0.517425	0.132635	3.18092e-30	0.5721	1.7346e-52
rs34920132	3	46226769	G	A	0.47759	0.157537	1.01707e-33	0.3049	1.5981e-46
rs34924300	3	46088336	T	G	0.466778	0.196867	1.56315e-57	0.4618	9.194e-77
rs34927844	3	46493167	T	C	0.517918	0.0961438	2.11683e-15	0.9454	1.4852e-25
rs34932765	3	46461950	A	G	0.439808	0.0982451	4.34538e-14	0.9955	1.2981e-17
rs34985947	3	46260008	T	C	0.474833	0.159194	1.27139e-35	0.3584	3.3354e-48
rs34988015	3	46356048	C	T	0.519768	0.116845	1.97318e-23	0.326	8.6991e-46
rs34997818	3	46468467	A	G	0.525988	0.0923071	4.97055e-16	0.9219	5.2691e-29
rs35028116	3	46081333	C	T	0.467693	0.196088	3.27408e-57	0.4525	1.5319e-76
rs35035328	3	46276078	C	T	0.516441	0.129511	3.73676e-27	0.3497	3.382e-49
rs35044562	3	45909024	G	A	0.518244	0.220767	1.00656e-98	0.26	9.0392e-183
rs35053103	3	46367918	A	G	0.711445	-0.08957	2.04392e-12	0.69	1.005e-16
rs35056755	3	46566242	C	T	0.512759	0.0709177	8.63977e-09	0.5396	6.6451e-12
rs35088929	3	46487737	C	A	0.518073	0.0952794	4.10992e-15	0.9636	1.6584e-25
rs35110864	3	46154457	A	G	0.519604	0.179765	1.68557e-55	0.408	2.7716e-93
rs35117954	3	46338831	G	A	0.519788	0.118185	4.95204e-24	0.4151	4.487e-46
rs35124447	3	46538569	A	G	0.514707	0.0822221	1.4774e-11	0.3978	1.0416e-15
rs35154152	1	155172725	C	T	0.484557	-0.0928499	5.91081e-16	0.3559	4.5146e-19
rs35159820	3	46068473	G	A	0.473967	0.221807	1.79253e-69	0.4052	8.8626e-94
rs35161099	3	46067507	G	T	0.519076	0.181808	3.72417e-57	0.4162	7.7403e-96
rs35162796	3	46204379	T	C	0.515509	0.138634	2.50345e-32	0.6288	3.7414e-54
rs35178150	3	46194769	A	G	0.520457	0.134972	1.29258e-29	0.4722	9.5119e-53
rs35195804	3	46260195	G	A	0.474355	0.159233	1.32841e-35	0.3599	4.161e-48
rs35203745	3	46322289	C	T	0.499939	0.147237	8.09276e-31	0.501	1.6998e-45
rs35209528	3	46003496	C	T	0.528096	0.16907	2.36267e-54	0.6028	5.9722e-99
rs35218998	3	46328715	C	T	0.519549	0.120196	9.03304e-25	0.409	2.9709e-47
rs35260614	3	46433508	C	T	0.527382	0.095275	1.81699e-17	0.8415	6.8056e-32
rs35280891	3	45951647	A	G	0.528622	0.173567	5.23673e-55	0.5094	1.0448e-100
rs35288652	3	46209427	C	T	0.517125	0.1306	5.45529e-27	0.623	1.8548e-48
rs35334665	3	46061218	C	T	0.518896	0.182311	2.62382e-57	0.4191	6.8939e-96
rs35354367	3	46250799	G	A	0.517425	0.132456	3.76344e-30	0.5722	2.3585e-52
rs35359253	3	46162751	G	A	0.483344	0.142317	2.5883e-30	0.6335	7.3507e-42
rs35373513	3	46312953	T	C	0.519569	0.120509	6.47678e-25	0.3979	1.2493e-47
rs35379058	16	89264167	T	C	0.49958	0.0627549	4.22811e-08	0.1909	9.6799e-09
rs35386789	3	46463874	A	G	0.526209	0.096499	2.37847e-17	0.9723	9.7401e-32
rs35413141	3	46389649	A	G	0.520027	0.115597	5.64428e-23	0.3061	2.3554e-45
rs35429781	3	46253607	C	A	0.517431	0.132699	3.13029e-30	0.5685	1.5042e-52
rs35434266	3	46206999	T	G	0.516415	0.137081	5.64112e-32	0.6355	4.0873e-54
rs35454877	3	46059484	C	T	0.472872	0.222748	8.3117e-70	0.4145	6.6799e-94
rs35462017	3	46165252	C	T	0.483115	0.142956	1.49248e-30	0.6343	3.3271e-42
rs35463555	19	50877680	A	G	0.523535	0.0675525	3.9435e-09	0.05417	4.0944e-09
rs35464221	3	46169040	T	C	0.522775	0.177543	2.735e-52	0.3997	5.3765e-90
rs35477280	3	45974092	A	G	0.528633	0.168349	2.29098e-54	0.5633	1.6043e-100
rs35481399	3	46265580	A	C	0.469735	0.0945083	8.58224e-10	0.1556	2.9824e-16
rs35501575	3	45993645	T	C	0.526035	0.173648	8.97124e-56	0.5757	3.916e-99
rs35508621	3	45880481	C	T	0.517169	0.225519	9.94736e-102	0.3153	1.0179e-183
rs35513549	3	46408180	A	C	0.519818	0.116146	4.51959e-23	0.2962	1.7938e-45
rs35516519	3	46423666	T	C	0.526159	0.0986559	3.58462e-18	0.7972	3.1897e-32
rs35516580	3	46107498	G	A	0.520141	0.17988	2.50017e-56	0.4584	7.3192e-95
rs35525815	3	46006269	T	C	0.52537	0.173784	1.33229e-55	0.6205	6.4163e-97
rs35539222	3	46154272	C	T	0.519604	0.179745	1.79333e-55	0.4074	2.9016e-93
rs35560301	3	46220506	G	T	0.519073	0.136663	1.04808e-30	0.6071	9.7114e-53
rs35566550	3	46210512	T	G	0.51642	0.136661	8.84602e-32	0.6354	8.4186e-54
rs35567508	3	46148024	G	A	0.503116	-0.0670699	1.05841e-08	0.3081	4.721e-10
rs35568430	3	46455541	T	C	0.526388	0.0959642	2.39455e-17	0.8824	2.2978e-31
rs35574495	19	4686988	T	G	0.556038	0.0777465	1.11661e-14	0.1302	3.6604e-23
rs35581648	3	46170897	T	G	0.522497	0.177955	2.40486e-52	0.4208	1.3641e-89
rs35587265	3	46259296	G	A	0.517401	0.132504	3.70334e-30	0.607	4.4511e-52
rs35601704	3	46389547	A	G	0.519584	0.11613	5.44982e-23	0.3059	5.5895e-45
rs35613615	3	46265243	C	T	0.514837	0.133071	5.61395e-31	0.3111	2.0142e-55
rs35614049	3	46255476	C	T	0.517401	0.133095	2.11095e-30	0.591	1.2474e-52
rs35617599	19	50874794	A	G	0.526351	0.0687376	2.21559e-09	0.05932	1.6326e-09
rs35624553	3	45867440	G	A	0.517671	0.218673	3.77382e-92	0.2926	1.8383e-175
rs35635608	16	89231549	A	G	0.435219	0.0700248	2.6599e-08	0.2406	1.0231e-08
rs35646896	3	46320120	T	G	0.519534	0.120631	6.36137e-25	0.4069	1.3344e-47
rs35657218	3	46094462	G	A	0.466645	0.137317	9.69656e-31	0.5522	2.9945e-40
rs35669129	3	46055250	A	G	0.472743	0.227695	8.79149e-73	0.5287	4.9635e-97
rs35678191	3	46271399	C	T	0.471328	0.16002	1.99495e-36	0.1591	1.5599e-49
rs35685805	3	46202778	C	T	0.519312	0.136084	1.50223e-30	0.5999	1.1433e-52
rs35731912	3	45889949	T	C	0.514019	0.238023	4.05516e-107	0.2593	2.4857e-183
rs35751180	3	46056173	T	C	0.517802	0.116466	3.70337e-18	0.5207	4.3537e-38
rs35754688	3	46187706	T	C	0.503167	0.152806	1.86807e-35	0.3935	2.4017e-54
rs35760835	3	46532741	A	G	0.514428	0.0798955	5.81982e-11	0.4493	5.2278e-15
rs35772789	3	46095104	G	A	0.519583	0.112392	2.25235e-17	0.4595	7.2316e-38
rs35775079	3	46262111	T	C	0.517844	0.132414	2.78113e-30	0.6265	1.9838e-52
rs35814488	3	46073923	G	A	0.472643	0.221826	2.83972e-69	0.3987	2.7615e-93
rs35821444	3	46433243	T	G	0.526209	0.0975769	8.14673e-18	0.8331	8.4319e-32
rs35827997	3	46001720	G	T	0.526157	0.170643	3.6273e-54	0.5264	1.8787e-96
rs35831747	3	45970391	A	G	0.527667	0.170866	2.93867e-55	0.582	1.2726e-100
rs35832211	3	46460873	T	C	0.440266	0.0985074	3.52091e-14	0.998	9.9659e-18
rs35855315	3	46006239	G	A	0.525828	0.172848	2.33581e-55	0.6279	5.1877e-97
rs35864396	3	46592520	T	C	0.505965	0.0779383	7.50332e-10	0.539	6.8982e-13
rs35883205	3	46053968	G	A	0.519276	0.185781	1.35174e-59	0.5347	9.5405e-99
rs35883833	3	46474992	T	C	0.525709	0.0933002	2.88677e-16	0.9053	3.3031e-29
rs35895909	3	46460967	T	C	0.439808	0.0984592	3.71318e-14	0.9979	1.0826e-17
rs35896106	3	45841938	T	C	0.510397	0.241976	6.6592e-98	0.3838	8.7289e-161
rs35919278	3	46213594	G	A	0.51642	0.13647	1.04593e-31	0.6322	1.0507e-53
rs35925872	19	4641415	T	C	0.575713	0.0672801	1.02212e-08	0.6618	1.248e-12
rs35930050	3	46065763	A	G	0.472593	0.222736	8.04613e-70	0.406	6.1956e-94
rs35942803	3	46208783	C	T	0.516415	0.137006	6.16382e-32	0.635	4.6399e-54
rs35943069	3	46391648	G	T	0.5205	0.114322	1.08033e-22	0.3056	3.0683e-45
rs35951367	3	46118439	C	T	0.522855	0.15227	8.51612e-40	0.238	3.0688e-69
rs35984988	3	46261256	G	A	0.47435	0.159165	1.42374e-35	0.369	5.2707e-48
rs36000011	3	46265535	A	C	0.459404	0.163925	2.4709e-37	0.1523	2.0898e-49
rs36010446	3	46226725	A	G	0.518814	0.136389	1.64629e-30	0.5862	2.2423e-52
rs36020695	3	46476710	G	A	0.500855	0.119522	1.66323e-20	0.9159	2.2297e-29
rs36030692	3	46475323	A	G	0.52548	0.0932828	3.33886e-16	0.9503	2.9761e-29
rs36039366	3	46003537	A	G	0.526385	0.170798	2.10106e-54	0.5495	6.7939e-97
rs36040135	3	46061304	G	A	0.472643	0.222574	1.10635e-69	0.4091	9.4789e-94
rs36056379	3	46462239	T	C	0.439758	0.0981266	4.61366e-14	0.9938	1.3992e-17
rs36057789	3	46117096	G	A	0.519654	0.180382	2.49718e-56	0.4436	1.5816e-94
rs36076592	3	46370804	A	G	0.550331	-0.0788055	9.6662e-12	0.9819	8.2946e-17
rs36082746	3	46461621	T	C	0.439808	0.0988646	2.96584e-14	0.9949	7.9303e-18
rs36111470	3	46159598	A	G	0.499974	-0.0656776	2.35935e-08	0.2788	1.6826e-09
rs36122610	3	46022833	A	G	0.527817	0.170796	3.09044e-55	0.6886	3.173e-99
rs36189995	3	46190064	G	A	0.510036	0.144898	5.97117e-29	0.4607	5.4108e-48
rs3733097	3	46026259	A	G	0.508337	-0.0684424	3.83999e-09	0.3665	7.6462e-11
rs3742238	13	113540425	T	C	0.524569	0.0745487	7.08878e-11	0.9468	6.6721e-16
rs3749461	3	46395313	G	A	0.520047	0.115593	5.69841e-23	0.3028	2.1803e-45
rs3756011	4	187206249	A	C	0.536609	0.0633395	4.609e-08	1.851e-15	0.23091
rs3774641	3	45937833	T	G	0.502259	0.154814	2.18975e-38	0.2388	1.0448e-59
rs3785928	17	47903146	A	G	0.478992	0.0872193	5.54603e-10	0.8389	9.5302e-12
rs3821884	3	46016599	G	T	0.571929	0.0666397	1.05784e-08	0.2605	1.8489e-14
rs3828477	3	46483717	G	T	0.468326	0.0727781	1.95626e-08	0.5469	7.8524e-13
rs3848456	17	47940623	A	C	0.471618	0.0945255	2.1105e-11	0.9151	2.8352e-13
rs3851347	3	46053778	G	A	0.437968	0.132766	3.94925e-29	0.911	5.8509e-40
rs3918358	3	46394419	A	C	0.685886	-0.089199	1.3877e-12	0.821	5.8319e-17
rs3918365	3	46398364	G	A	0.520023	0.116084	5.15302e-23	0.2999	2.2239e-45
rs3918368	3	46403240	A	G	0.518668	0.118508	1.66137e-23	0.2985	2.8727e-45
rs3934895	3	46527141	T	C	0.514657	0.0804759	4.09654e-11	0.457	2.5987e-15
rs4086987	3	46293490	C	A	0.446935	0.0775972	6.71637e-10	0.3054	6.2433e-16
rs41264915	1	155167786	G	A	0.485148	-0.0940739	2.35586e-16	0.2934	2.0904e-19
rs41289616	3	45997263	C	T	0.526385	0.100139	2.37499e-15	0.5348	4.9055e-36
rs41289622	3	46014545	G	T	0.527767	0.171063	1.8923e-55	0.7072	2.4311e-99
rs41296107	9	136270992	T	C	0.523417	0.0759975	1.88464e-13	6.937e-13	0.0004205
rs41302667	9	136330428	A	G	0.52442	0.0774059	5.36525e-13	7.277e-14	0.0020156
rs41302673	9	136270538	G	T	0.522782	0.0805312	8.88113e-15	3.544e-15	0.00037458
rs4134396	3	46357030	A	G	0.705314	-0.0880124	4.46184e-12	0.6827	4.1004e-16
rs41432345	3	46250374	C	T	0.489768	0.149738	3.0561e-33	0.3383	1.8084e-47
rs41537946	3	46260860	T	C	0.474345	0.159076	1.61759e-35	0.3638	5.5904e-48
rs4234453	3	46084949	A	C	0.463494	0.193651	2.45889e-57	0.5119	1.0899e-75
rs4264045	1	169470748	G	T	0.952193	-0.289056	1.20439e-28	5.964e-66	0.3388
rs4296106	12	133057963	G	A	0.563702	0.0713914	4.42118e-09	0.3628	1.1282e-10
rs4314213	3	46093343	C	T	0.440246	0.127428	1.66255e-26	0.8718	4.3239e-36
rs4318588	3	46170049	C	T	0.428966	0.130036	4.97285e-25	0.9647	1.4137e-35
rs4333119	3	46096501	T	G	0.498503	-0.0734454	5.00785e-10	0.2392	1.5113e-11
rs4339140	3	46094762	A	G	0.482396	0.172439	1.0356e-32	0.2707	1.2751e-56
rs4345106	3	46460494	C	T	0.43935	0.0981229	4.55984e-14	0.9998	1.4545e-17
rs4373103	3	46138455	A	G	0.519933	0.178643	3.59881e-55	0.4414	5.8854e-93
rs4388012	3	45996501	G	A	0.526385	0.170245	4.65038e-54	0.5204	1.2543e-96
rs4411920	3	46077525	G	A	0.438646	0.133331	1.41741e-28	0.9524	2.3879e-39
rs4413345	3	46310921	C	T	0.435882	0.0727046	6.68403e-09	0.6423	1.6454e-12
rs4418881	12	133058066	A	G	0.559329	0.0706196	5.95655e-09	0.4408	9.4784e-11
rs4443214	3	46177864	C	T	0.469104	0.189794	5.07384e-47	0.1167	4.1187e-66
rs4444878	4	187213883	A	C	0.539146	0.0840502	8.2359e-09	2.308e-14	0.63175
rs4465978	3	46638223	T	G	0.510575	0.0629893	1.81313e-08	0.4964	8.997e-15
rs4473594	3	46337356	A	G	0.519499	0.118947	2.7937e-24	0.3846	1.4071e-46
rs4493469	3	46177992	C	T	0.525233	0.150705	4.03408e-37	0.2646	3.3918e-69
rs4547741	3	46500458	T	C	0.517968	0.0952917	3.11643e-15	0.9014	3.5563e-25
rs4553897	21	34599084	A	G	0.472692	0.111394	1.21871e-18	0.6166	3.5888e-25
rs4656682	1	169463518	G	A	0.83068	-0.0901043	2.79376e-08	3.477e-21	0.53331
rs4656683	1	169463519	C	T	0.824707	-0.132435	3.64085e-11	4.145e-21	0.5215
rs4682799	3	45993606	C	T	0.519837	0.0747623	1.02803e-10	0.3443	4.9484e-17
rs4682806	3	46132281	T	C	0.426789	0.124618	3.34243e-25	0.9794	7.2054e-35
rs4682810	3	46152501	A	G	0.425108	0.125766	1.63017e-25	0.9727	4.7814e-35
rs4683140	3	45822918	C	T	0.656115	-0.0781699	1.11464e-10	0.4088	8.2533e-20
rs4683143	3	45855172	C	T	0.667895	-0.10208	4.33245e-16	0.1604	3.3776e-20
rs4683146	3	45898221	A	G	0.504465	-0.091303	5.05938e-14	0.5912	7.537e-19
rs4683147	3	45948264	A	G	0.498382	-0.0746555	1.50897e-09	0.2497	2.9799e-11
rs4683153	3	45974968	T	G	0.608496	0.0648384	3.22779e-08	0.2507	4.1984e-14
rs4683159	3	46025013	G	A	0.67748	-0.0933349	3.34447e-14	0.4598	2.213e-18
rs4683162	3	46083941	T	G	0.460846	0.201204	4.17211e-59	0.4506	3.0057e-78
rs4683163	3	46084372	C	A	0.467415	0.196195	2.78315e-57	0.4523	1.3456e-76
rs4683164	3	46084461	G	A	0.467743	0.196038	3.59212e-57	0.4265	1.0436e-76
rs4683168	3	46092347	T	C	0.471935	0.122848	2.7665e-25	0.8407	1.6103e-34
rs4683170	3	46092793	A	C	0.719089	-0.085506	1.53997e-12	0.6117	2.2723e-18
rs4683175	3	46122972	T	C	0.502659	-0.0674558	7.98366e-09	0.2771	4.2367e-10
rs4683178	3	46130097	T	C	0.500012	-0.0663359	1.45222e-08	0.2921	8.2265e-10
rs4683180	3	46140770	C	T	0.55865	-0.0744765	1.1919e-10	0.169	4.9019e-12
rs4683189	3	46274765	G	A	0.556998	0.0756455	4.4589e-10	0.5967	9.6988e-16
rs4683198	3	46329278	A	G	0.718574	-0.0954464	7.37982e-13	0.8675	2.3205e-18
rs4683206	3	46335669	A	G	0.547165	-0.0779256	1.7126e-11	0.8492	7.1253e-17
rs4683207	3	46335887	T	C	0.547165	-0.07807	1.56837e-11	0.849	6.2759e-17
rs4802703	19	50884885	A	C	0.530436	0.0654248	3.6805e-08	0.01977	2.1182e-07
rs4807625	19	4731026	T	C	0.486305	-0.0760063	3.2969e-10	0.6894	1.2993e-13
rs4817554	21	34625998	G	T	0.523575	-0.104578	6.62807e-18	0.2713	8.6885e-23
rs4883585	12	133055791	A	G	0.579535	0.074064	5.6295e-09	0.4286	4.0813e-11
rs4962114	9	136129611	A	G	0.464817	-0.108657	5.17509e-14	3.088e-13	0.00014608
rs4962115	9	136129642	G	T	0.464587	-0.0856408	3.74389e-13	3.112e-13	3.7461e-05
rs4962116	9	136129716	A	G	0.464587	-0.0855769	3.87871e-13	3.196e-13	3.8358e-05
rs4962153	9	136323754	G	A	0.8477	-0.117488	7.30027e-13	3.416e-18	0.0011993
rs4987053	3	46306700	C	T	0.497495	0.149941	2.0095e-31	0.4654	6.5722e-46
rs5015750	3	46499403	A	G	0.515598	0.0991787	6.65097e-16	0.8675	2.3391e-25
rs5498	19	10395683	G	A	0.542871	-0.0629752	3.66862e-08	0.5859	2.6711e-10
rs558240	9	136157133	A	G	0.563593	0.0830319	1.29511e-13	3.006e-13	8.6241e-05
rs55875328	3	46051702	A	G	0.472564	0.226286	6.44673e-72	0.5271	7.9582e-96
rs559723	9	136150484	G	A	0.545057	0.1445	1.00542e-24	2.488e-33	0.0017885
rs56058226	3	45935018	T	C	0.523433	-0.0669544	3.60884e-08	0.2363	1.6602e-09
rs56079299	21	34589811	G	A	0.469774	0.112248	7.85644e-19	0.6106	2.4018e-25
rs56106339	1	156078267	C	T	0.493345	0.0692285	4.42717e-08	0.5193	4.9243e-09
rs56332428	3	45989873	T	C	0.525698	0.172121	8.63957e-55	0.5256	5.1544e-97
rs56343119	9	136237672	A	C	0.530555	0.0993525	3.16328e-20	1.908e-21	1.8103e-05
rs57115330	3	46255262	C	T	0.473409	0.159711	9.81628e-36	0.3743	4.5788e-48
rs57437758	3	46070353	C	A	0.472593	0.222683	8.58524e-70	0.4009	6.1842e-94
rs57542549	3	46039152	C	T	0.64032	-0.0859478	9.64494e-13	0.4663	3.0138e-16
rs58081338	9	136128329	C	T	0.463951	-0.0840296	1.14432e-12	2.318e-13	8.7987e-05
rs58552652	3	46078292	T	C	0.468593	0.195816	1.30104e-56	0.4494	5.7727e-76
rs59323905	19	50848025	A	G	0.510119	0.0646962	3.52635e-08	0.03317	1.3885e-07
rs6009	1	169498834	C	T	0.925494	-0.197547	6.78609e-17	6.211e-65	0.38407
rs60132559	19	50867106	T	C	0.513501	0.0702513	1.32059e-09	0.0578	1.1057e-09
rs6025	1	169519049	C	T	0.985459	-0.724344	5.42865e-70	2.033e-130	0.70931
rs61079448	3	46157111	T	C	0.466932	0.124024	2.43162e-25	0.936	5.4149e-35
rs61556067	3	46051908	G	A	0.473064	0.227557	1.27534e-71	0.534	7.675e-96
rs616154	9	136150466	T	C	0.540736	0.144131	1.40003e-24	3.494e-33	0.001881
rs61650989	3	46054156	T	G	0.475033	0.153121	6.89611e-24	0.5268	8.5886e-38
rs61738875	1	155181989	A	G	0.50592	-0.0618366	9.62585e-10	0.1915	8.6156e-12
rs61882275	11	34504292	A	G	0.499897	-0.0773293	2.28663e-11	0.4658	8.0768e-18
rs62226130	21	34590623	G	A	0.470689	0.112449	6.43611e-19	0.6029	1.8756e-25
rs62226152	21	34596750	T	C	0.471089	0.110602	2.27275e-18	0.6199	9.1338e-25
rs62242985	3	46385638	A	G	0.583893	-0.0959353	2.84974e-16	0.9562	3.1233e-22
rs62244815	3	46357339	T	C	0.552392	-0.0792053	7.20202e-12	0.9729	5.2929e-17
rs62244824	3	46361367	G	T	0.552971	-0.0805637	3.15728e-12	0.954	1.8001e-17
rs62244827	3	46362591	T	C	0.706309	-0.0883781	3.64355e-12	0.6673	3.4253e-16
rs62244828	3	46362724	C	A	0.691806	-0.0898913	1.22118e-12	0.6839	1.1288e-16
rs62244840	3	46367010	C	A	0.71259	-0.0893317	2.41358e-12	0.6903	1.1877e-16
rs62244846	3	46370115	T	C	0.712769	-0.0883214	4.17482e-12	0.6912	2.635e-16
rs62574565	9	136128259	A	G	0.477637	-0.0851109	3.29231e-13	2.643e-13	4.7191e-05
rs638294	19	50863023	G	A	0.50508	0.0693919	2.78665e-09	0.04686	4.3178e-09
rs6427197	1	169500590	A	C	0.937856	-0.231371	1.203e-20	8.32e-65	0.34992
rs6441932	3	45930222	G	A	0.449271	0.12904	6.29361e-26	0.832	7.6379e-38
rs6441933	3	45932847	G	A	0.449549	0.128874	7.13554e-26	0.8303	9.0339e-38
rs6441944	3	46161833	A	G	0.428966	0.130081	4.76557e-25	0.958	1.3913e-35
rs6441948	3	46295777	G	A	0.617325	0.0775697	3.3099e-11	0.7043	2.354e-17
rs6441953	3	46329008	T	C	0.720226	-0.0955428	7.38637e-13	0.8849	1.8218e-18
rs6441954	3	46332840	C	T	0.546708	-0.0781101	1.54866e-11	0.8482	6.2472e-17
rs6441961	3	46352384	C	T	0.71274	-0.0897109	1.80017e-12	0.6743	8.8685e-17
rs6441963	3	46354839	C	T	0.669786	-0.074115	2.30806e-09	0.8711	9.4819e-14
rs6441964	3	46354972	T	C	0.708061	-0.0892655	2.25669e-12	0.6801	1.4295e-16
rs6441972	3	46391390	G	A	0.686573	-0.0892968	1.32899e-12	0.8123	5.7037e-17
rs6441973	3	46403315	G	A	0.468491	0.093908	5.28385e-16	0.9977	5.5281e-22
rs6442001	3	46547482	C	T	0.514707	0.0813879	2.17657e-11	0.3823	2.2935e-15
rs6442003	3	46587456	C	A	0.505956	0.076771	1.27182e-09	0.5349	1.4995e-12
rs6442004	3	46587606	T	C	0.505956	0.0770102	1.12492e-09	0.5339	1.2736e-12
rs6517152	21	34607223	G	A	0.677364	0.0918666	1.18768e-12	0.03483	1.7727e-13
rs6517153	21	34607436	A	G	0.474387	0.0884896	1.19379e-09	0.8062	3.0192e-15
rs6657367	1	156096376	A	G	0.490667	0.0738889	5.38958e-09	0.2707	2.3839e-09
rs6670848	1	169472899	G	A	0.939122	-0.232981	1.17113e-20	2.438e-65	0.39292
rs6682179	1	169490401	C	T	0.937499	-0.229911	1.82266e-20	5.589e-65	0.35356
rs66833742	19	4063486	T	C	0.498623	-0.0642105	2.98261e-08	0.05768	5.6534e-08
rs6686943	1	156092991	C	T	0.466141	0.0777922	5.29488e-09	0.6407	1.7137e-09
rs6687813	1	169477574	C	A	0.939673	-0.229683	1.78012e-20	3.848e-65	0.35617
rs6696217	1	169460726	G	A	0.926485	-0.211043	5.92316e-20	4.788e-43	0.18962
rs67044455	3	46028791	A	G	0.506506	-0.0687095	3.40879e-09	0.3706	6.4127e-11
rs67091203	3	46528114	T	C	0.514428	0.0800401	5.32005e-11	0.4496	4.5949e-15
rs67200151	3	46051774	A	G	0.472564	0.15197	3.59794e-23	0.5355	1.7315e-36
rs67305272	3	46557812	G	A	0.51351	0.0707432	8.41838e-09	0.5124	6.8888e-12
rs67498438	19	4715246	T	G	0.504416	-0.0699196	6.07786e-09	0.216	3.5606e-10
rs67579710	1	155173527	A	G	0.484308	-0.0920903	1.07719e-15	0.3548	1.0085e-18
rs676314	19	50865535	G	A	0.47795	0.0722613	8.12669e-10	0.04438	1.421e-09
rs6764042	3	46059139	G	T	0.436128	0.133196	1.87304e-28	0.953	3.689e-39
rs6765904	3	46195881	G	A	0.503752	0.15449	1.19581e-34	0.5669	9.1205e-52
rs6766188	3	46493428	T	C	0.477578	0.0812152	1.3198e-10	0.1148	1.6959e-17
rs6766332	3	46101203	G	A	0.711434	-0.0871354	6.59487e-13	0.5302	3.0894e-18
rs67676925	3	46274259	C	T	0.522166	0.110177	2.22396e-24	0.5397	1.0118e-48
rs6767895	3	46351446	T	G	0.711624	-0.089255	2.40104e-12	0.6629	1.4763e-16
rs6769817	3	46590446	C	T	0.505826	0.0774992	9.5903e-10	0.5212	1.155e-12
rs6772051	3	46143059	G	A	0.534748	-0.0799703	5.08167e-12	0.1615	1.2619e-13
rs6772291	3	46587018	C	A	0.505956	0.0768864	1.20153e-09	0.5344	1.3876e-12
rs6773018	3	46318051	A	G	0.545563	-0.0782171	1.43104e-11	0.8558	6.0704e-17
rs677355	9	136146046	A	G	0.494553	0.0857592	1.99997e-09	2.05e-60	7.7971e-09
rs6774629	3	46142963	C	T	0.715955	-0.0857193	3.06473e-12	0.542	6.0553e-17
rs6774742	3	46173446	C	A	0.687648	-0.0786201	6.7042e-10	0.6265	1.4681e-13
rs6776028	3	46168694	C	A	0.428966	0.130052	4.81284e-25	0.9662	1.3026e-35
rs6778305	3	46590403	A	G	0.505941	0.0778702	7.52904e-10	0.5108	8.6291e-13
rs6778415	3	46590528	A	G	0.505632	0.0799886	2.8279e-10	0.5025	2.4279e-13
rs6778422	3	46590552	A	G	0.510852	0.0755973	1.93608e-09	0.1646	8.4043e-11
rs6780028	3	46075090	C	A	0.472643	0.222664	9.55661e-70	0.399	6.2937e-94
rs6781121	3	45975093	C	A	0.608496	0.0649058	3.13319e-08	0.2477	3.8147e-14
rs6784214	3	46151369	G	A	0.428916	0.125339	2.7506e-25	0.9868	7.3894e-35
rs6785981	3	46387292	T	G	0.686801	-0.0895309	1.17228e-12	0.8028	5.046e-17
rs6789719	3	46174694	A	G	0.701124	-0.0796568	5.31865e-10	0.7283	3.2151e-14
rs6790866	3	46074711	A	G	0.473101	0.221915	2.66042e-69	0.3989	1.8331e-93
rs6791016	3	46074858	A	G	0.472643	0.222511	1.12293e-69	0.3989	7.8884e-94
rs6792420	3	46546940	T	C	0.514707	0.0812232	2.40298e-11	0.3827	2.6314e-15
rs6793370	3	46312847	G	A	0.499933	0.14781	4.58429e-31	0.5051	7.83e-46
rs67937868	3	46049827	T	G	0.480477	0.14697	2.47724e-22	0.5445	3.9606e-36
rs6794103	3	46123602	C	T	0.490205	-0.0776146	3.20136e-11	0.1251	2.8228e-12
rs6794475	3	46160178	C	A	0.502938	-0.0669116	1.37338e-08	0.2672	9.1165e-10
rs6795629	3	46149162	C	T	0.46729	0.12357	2.12796e-25	0.9892	3.3518e-35
rs67959919	3	45871908	A	G	0.517641	0.223865	3.00173e-101	0.2773	2.1756e-185
rs67962987	3	46528340	T	C	0.514428	0.0802456	4.77588e-11	0.4509	3.8243e-15
rs6800484	3	46131143	C	T	0.425516	0.125156	2.13689e-25	0.9753	3.7372e-35
rs6801427	3	46545927	G	A	0.513254	0.080196	5.36461e-11	0.375	1.5607e-14
rs6803341	3	46315657	G	A	0.499476	0.148799	2.20371e-31	0.5124	4.2591e-46
rs6804179	3	46591201	T	C	0.505771	0.0778719	8.03384e-10	0.5537	6.9766e-13
rs6806951	3	46438378	A	G	0.524606	0.100046	3.14175e-18	0.8442	7.8499e-32
rs6808074	3	46143098	T	C	0.534748	-0.0796105	6.35149e-12	0.1617	1.6775e-13
rs68087193	3	46072630	T	C	0.471906	0.223337	4.43774e-70	0.3981	3.361e-94
rs6809381	3	46156005	A	G	0.425466	0.126011	1.31102e-25	0.9574	4.1891e-35
rs6825454	4	155501188	C	T	0.486209	0.0844048	1.54166e-08	7.419e-20	0.61969
rs7036642	9	136144626	A	G	0.536028	-0.0928171	1.4965e-15	2.303e-18	0.00028113
rs7046674	9	136147012	T	C	0.535799	-0.0920558	2.57413e-15	2.274e-18	0.00039049
rs7118388	11	34454147	G	A	0.510181	0.074484	1.22986e-10	0.9279	1.7282e-14
rs71325088	3	45862952	C	T	0.517641	0.223656	3.19269e-101	0.2981	7.786e-185
rs71325091	3	45932407	A	G	0.529088	0.181051	1.5722e-58	0.704	1.3408e-105
rs71325092	3	45947018	G	A	0.526833	0.177463	8.02615e-59	0.6866	1.1333e-105
rs71325095	3	45989921	T	G	0.527759	0.16828	1.04216e-53	0.5222	8.5973e-98
rs71325098	3	46012391	G	A	0.521817	0.169648	6.54594e-57	0.7121	7.751e-99
rs71325100	3	46013832	T	C	0.527767	0.170658	3.39605e-55	0.7086	7.1759e-99
rs71325101	3	46015569	C	T	0.52517	0.105091	1.86211e-16	0.7268	4.3369e-36
rs71325102	3	46015933	C	T	0.525828	0.172999	1.7525e-55	0.6301	3.0184e-97
rs71327003	3	46036521	T	C	0.526157	0.088832	2.89319e-11	0.6825	1.1525e-28
rs71327006	3	46058908	A	G	0.519583	0.181546	3.67293e-57	0.4277	3.7351e-96
rs71327007	3	46059249	T	C	0.519583	0.18125	5.30352e-57	0.4217	5.6253e-96
rs71327010	3	46068835	T	G	0.519533	0.180951	7.41177e-57	0.4159	9.2524e-96
rs71327014	3	46101466	T	C	0.519583	0.180044	2.53547e-56	0.4565	2.3511e-94
rs71327017	3	46111213	C	T	0.519833	0.179512	6.41744e-56	0.455	7.362e-94
rs71327021	3	46120517	G	A	0.520062	0.179491	4.86865e-56	0.4433	1.9098e-94
rs71327024	3	46140073	T	G	0.519883	0.178372	5.25816e-55	0.4082	5.2244e-93
rs71327025	3	46147504	G	A	0.519604	0.179875	1.34103e-55	0.4187	2.2146e-93
rs71327027	3	46173210	G	T	0.522038	0.176368	3.2591e-51	0.4339	4.8817e-87
rs71327035	3	46194528	C	T	0.472619	0.103705	1.12506e-10	0.4304	5.7882e-17
rs71327036	3	46194589	A	C	0.471753	0.172032	1.55577e-38	0.4526	2.6953e-51
rs71327038	3	46225995	C	A	0.519048	0.136135	1.73552e-30	0.5934	1.9115e-52
rs71327039	3	46257296	C	A	0.517401	0.132639	3.1916e-30	0.5922	2.7061e-52
rs71327041	3	46267582	T	C	0.514887	0.132028	1.48073e-30	0.3115	1.0761e-54
rs71327042	3	46268013	C	T	0.520724	0.118583	1.57322e-27	0.3325	3.8432e-55
rs71327043	3	46268342	G	A	0.465135	0.156109	6.12919e-37	0.1591	3.9521e-49
rs71327047	3	46310840	C	T	0.520509	0.111771	2.29289e-24	0.4412	3.526e-49
rs71327048	3	46350056	C	A	0.519838	0.117415	1.12843e-23	0.3631	6.375e-46
rs71327054	3	46381772	T	C	0.520042	0.115931	4.40935e-23	0.3268	2.2531e-45
rs71327055	3	46382017	C	A	0.520032	0.115497	7.0753e-23	0.3271	4.6853e-45
rs71327057	3	46402645	C	A	0.520047	0.115425	6.57168e-23	0.2989	2.5724e-45
rs71327059	3	46420781	T	C	0.527009	0.0937944	1.46049e-15	0.7213	1.5451e-28
rs71327066	3	46486292	A	G	0.518043	0.0957347	3.22603e-15	0.9458	9.351e-26
rs71395387	16	89200228	A	G	0.501657	0.0617069	4.00535e-08	0.4925	4.6094e-10
rs71615438	3	46039868	G	A	0.527517	0.169745	1.35076e-54	0.6408	3.4126e-98
rs71615444	3	46313692	C	T	0.503832	0.0860897	1.12002e-13	0.7907	1.2093e-18
rs71615445	3	46377005	T	C	0.520037	0.115797	4.60046e-23	0.3293	2.8539e-45
rs7225180	17	47909054	T	G	0.478691	0.0887047	4.97602e-10	0.8398	7.6857e-12
rs7247907	19	50874162	G	T	0.515891	0.0691194	2.26528e-09	0.05714	2.1217e-09
rs7251000	19	4714468	T	C	0.499335	-0.0818887	2.01998e-12	0.686	1.7826e-16
rs7254339	19	4617890	C	T	0.706758	-0.0758658	9.2385e-09	0.7508	7.4173e-13
rs7277625	21	35325095	A	G	0.46607	0.065688	2.63867e-08	0.8257	7.8553e-11
rs72901034	3	46085321	G	A	0.467693	0.196369	2.22591e-57	0.4523	9.3e-77
rs73062374	3	45818144	A	G	0.534778	-0.0588235	1.19984e-08	0.8232	3.3606e-15
rs73062378	3	45822010	C	T	0.559081	0.0834393	4.64297e-13	0.7078	1.8355e-22
rs73064425	3	45901089	T	C	0.516505	0.222042	4.16002e-100	0.264	5.6718e-184
rs73064431	3	45909528	T	C	0.510678	0.135802	6.29022e-25	0.1793	1.3118e-56
rs73067779	3	46526387	T	C	0.518578	0.0785979	5.12844e-11	0.4231	1.3221e-15
rs73069915	3	46550462	C	T	0.514807	0.080952	2.81006e-11	0.3923	2.9535e-15
rs73510898	19	10416444	A	G	0.508871	0.0627027	3.6592e-08	0.2739	6.716e-15
rs7372094	3	46346271	A	G	0.712819	-0.0900576	1.57006e-12	0.6464	8.6532e-17
rs737452	3	46027410	A	G	0.506506	-0.0685231	3.75696e-09	0.3696	7.3507e-11
rs7374671	3	46346036	G	A	0.721745	-0.0938085	3.35832e-13	0.8465	2.131e-18
rs73833520	3	46057867	G	A	0.471956	0.222972	8.36293e-70	0.4191	1.1487e-93
rs739468	9	136326248	G	T	0.846251	-0.117303	1.11597e-12	4.562e-18	0.001691
rs74116489	1	156109262	T	C	0.490269	0.069729	3.74206e-08	0.6949	2.758e-09
rs74188952	1	155797665	C	T	0.415594	0.084595	2.73464e-08	0.6863	6.4412e-09
rs7427952	3	46386132	G	A	0.520037	0.11537	6.70021e-23	0.3075	3.5318e-45
rs74324246	21	35344479	A	G	0.479872	0.0698886	1.13456e-08	0.3164	1.5573e-12
rs74586549	3	45926043	T	C	0.49174	0.215744	6.75989e-66	0.3458	1.9839e-95
rs746492	3	46417312	T	G	0.482621	0.0645575	2.68438e-08	0.8919	1.3068e-11
rs74890861	1	155166193	A	G	0.506933	-0.0581203	4.21955e-09	0.2628	1.0578e-11
rs75112989	1	169099137	A	G	0.507305	0.121248	1.04609e-24	1.681e-58	0.17745
rs751553	3	46016944	T	C	0.504596	-0.0695366	2.22143e-09	0.38	3.3926e-11
rs75432325	17	47950329	C	T	0.46489	0.0957632	1.16167e-11	0.9401	2.655e-13
rs75583483	10	71214798	G	A	0.533201	-0.0888007	6.03592e-14	1.732e-15	0.042335
rs75826707	3	45908859	A	G	0.512491	0.0641308	1.86919e-11	0.3268	4.8219e-44
rs75912728	21	35322058	T	C	0.480587	0.0708702	7.51171e-09	0.3297	1.0532e-12
rs75928798	3	45962603	G	A	0.528033	0.171149	1.42569e-55	0.6035	7.5273e-102
rs7609756	3	46086225	A	G	0.454772	0.133055	9.02905e-29	0.9907	1.1801e-39
rs7610518	3	46161631	A	G	0.483065	0.142508	2.25941e-30	0.6394	5.6724e-42
rs7613132	3	46460163	G	A	0.440266	0.098495	3.67578e-14	0.9992	1.0565e-17
rs7613140	3	46460192	G	A	0.439808	0.0986765	3.27929e-14	0.9983	9.2449e-18
rs7614952	3	45900621	G	A	0.722217	0.0792048	7.3372e-09	0.8827	3.0802e-13
rs7620586	3	46267737	G	T	0.469969	0.16077	1.43771e-36	0.1565	1.2559e-49
rs7623190	3	46068325	C	T	0.439512	0.133665	1.09086e-28	0.9541	1.5282e-39
rs7623238	3	46460351	A	G	0.439808	0.0980583	4.48366e-14	0.9975	1.3829e-17
rs7623460	3	46068764	C	A	0.449851	0.134136	4.298e-29	0.9906	4.7839e-40
rs76238963	9	136269576	C	A	0.515327	0.0995169	1.33503e-14	6.773e-14	0.00042026
rs7624155	3	46269136	C	T	0.459628	0.164024	3.3699e-37	0.1526	2.5542e-49
rs7624804	3	46463229	C	T	0.440445	0.0979285	5.0007e-14	0.9811	1.3958e-17
rs7624805	3	46463424	G	A	0.442005	0.101047	8.21127e-15	0.983	1.9183e-18
rs76258155	21	35311843	T	C	0.471907	0.0706399	1.03647e-08	0.3423	4.2471e-12
rs7625839	3	45908148	T	C	0.571795	-0.0932398	1.96959e-14	0.5719	2.0774e-19
rs7626061	3	46586243	A	G	0.50514	0.0770128	1.23659e-09	0.5005	2.1919e-12
rs762789	3	46402627	A	G	0.505309	0.0798161	1.39743e-11	0.6108	4.127e-15
rs76281521	3	46049764	A	G	0.527167	0.170778	8.75514e-55	0.6325	6.3793e-98
rs7628447	3	46030003	T	C	0.675419	-0.092438	6.15824e-14	0.4594	5.7011e-18
rs7628489	3	46267875	A	G	0.470903	0.159234	7.11593e-33	0.1711	6.2029e-46
rs7631551	3	46186310	A	C	0.478477	0.0996198	3.93745e-10	0.3803	1.0447e-16
rs7631598	3	46106614	G	A	0.497874	-0.0729991	8.0842e-10	0.2624	1.9756e-11
rs7631853	3	46306474	C	T	0.496962	0.151851	5.07512e-32	0.5395	5.6311e-46
rs7633268	3	46488246	A	G	0.518053	0.0954577	3.58053e-15	0.9736	1.4365e-25
rs7634816	3	46350725	A	C	0.711903	-0.0902534	1.36152e-12	0.641	7.8349e-17
rs7642229	3	46090557	G	A	0.464718	0.197692	1.07836e-57	0.4615	9.8663e-77
rs7642320	3	46090622	G	A	0.46632	0.196576	3.16794e-57	0.4599	2.3715e-76
rs7642701	3	46091058	G	A	0.459011	0.139109	2.62259e-31	0.5725	5.5099e-41
rs7645961	3	46460263	T	C	0.439808	0.0988804	3.0118e-14	0.9992	8.302e-18
rs7648827	3	46586179	T	C	0.504906	0.0763724	1.70767e-09	0.5002	3.6303e-12
rs7649353	3	46330422	T	C	0.547574	-0.0779846	1.71754e-11	0.8518	7.119e-17
rs7649364	3	46330442	T	C	0.547574	-0.077601	2.09401e-11	0.8518	9.7426e-17
rs7649837	3	46330872	T	C	0.547574	-0.0778832	1.75228e-11	0.8558	7.8041e-17
rs7649905	3	46316005	C	T	0.500162	0.147735	4.4157e-31	0.4783	4.6208e-46
rs7651539	3	46268079	T	C	0.469969	0.16057	1.75557e-36	0.1566	1.621e-49
rs7652290	3	46299765	G	A	0.446165	0.0781052	1.23248e-10	0.2748	1.0297e-16
rs7652331	3	45962752	C	T	0.74998	-0.0825182	1.01369e-11	0.3972	3.6604e-17
rs7652478	3	46090477	A	G	0.465404	0.197453	1.34625e-57	0.4611	1.0275e-76
rs7653372	3	45927759	C	T	0.486038	0.134468	2.14361e-18	0.3852	2.3429e-32
rs76597151	3	46001227	A	G	0.526385	0.170505	3.24215e-54	0.5257	7.6819e-97
rs76628955	10	71208625	T	C	0.526433	-0.0734707	7.06713e-12	2.964e-15	0.021493
rs76632867	3	46151558	G	A	0.513769	0.0712335	1.94896e-11	0.1737	2.6283e-41
rs76647202	3	46117960	G	A	0.519883	0.180108	2.98781e-56	0.4434	1.224e-94
rs76836071	3	46344999	T	C	0.519644	0.11975	1.80974e-24	0.4224	1.296e-46
rs76860700	1	168705216	A	G	0.507309	0.0655331	1.14697e-10	6.977e-17	0.55789
rs77116118	3	46326848	C	T	0.50444	0.0573085	3.17963e-08	0.6035	7.7087e-15
rs7726201	5	28059042	T	C	0.509996	0.0658214	2.17221e-08	0.02277	1.2343e-07
rs77399277	3	46096798	C	T	0.519583	0.179681	3.74117e-56	0.4511	4.0793e-94
rs77534576	17	47940666	T	C	0.500023	0.0777232	1.58006e-09	0.9091	2.3277e-13
rs77544432	10	71278682	A	G	0.516471	-0.0653237	2.51992e-08	1.83e-07	0.013589
rs77602872	10	71211734	A	G	0.532772	-0.0721582	2.84586e-12	2.972e-15	0.027194
rs77902290	3	45976662	T	C	0.528175	0.169549	8.41938e-55	0.6031	3.8358e-100
rs77977611	1	169081792	G	T	0.510853	0.124457	2.04054e-29	2.264e-56	0.19949
rs77979353	1	169115022	C	T	0.51328	0.14805	1.66112e-39	2.448e-76	0.25961
rs78143111	21	35307148	A	G	0.482727	0.0675004	2.78019e-08	0.2908	3.7497e-12
rs78159465	1	168830011	G	T	0.50732	0.058109	6.66989e-09	1.515e-15	0.58232
rs78258279	21	35327265	G	A	0.48215	0.0711505	6.15617e-09	0.345	7.4962e-13
rs78314212	21	35312916	T	C	0.470595	0.0709136	9.67182e-09	0.3399	3.9563e-12
rs78380307	3	46174331	C	T	0.522904	0.170157	7.53795e-48	0.4734	1.1577e-81
rs78516619	1	168889373	G	A	0.504289	0.111086	1.29001e-24	1.788e-34	0.11149
rs7857390	9	136128546	G	A	0.642952	0.0938858	9.98508e-15	3.678e-18	0.00069495
rs78677622	10	71196698	T	C	0.532872	-0.0885721	8.45086e-14	3.631e-15	0.036825
rs78707713	10	71245276	C	T	0.530996	-0.0734187	1.75118e-12	2.981e-15	0.021661
rs7873635	9	136132012	C	T	0.641885	0.0961943	2.07002e-15	1.031e-17	0.00021783
rs78919248	3	46279150	T	C	0.517968	0.115277	1.55558e-28	0.5117	7.1454e-65
rs79069746	10	71205473	C	T	0.533251	-0.0728214	1.47289e-12	2.658e-15	0.020773
rs79107137	1	169015430	T	C	0.516989	0.0688762	2.36481e-09	1.812e-17	0.64997
rs79457566	3	45674359	G	A	0.515815	0.0807764	2.44302e-15	0.4088	1.3912e-34
rs7949972	11	34502042	T	C	0.475801	-0.0778607	2.59823e-11	0.4829	2.376e-17
rs79509816	3	46375657	A	G	0.519793	0.117097	1.98619e-23	0.3209	7.3335e-46
rs79948053	3	46211060	A	G	0.518859	0.137307	1.10454e-30	0.6295	1.2397e-52
rs80007414	3	46202238	G	A	0.522512	0.130397	3.58071e-29	0.6032	6.8845e-53
rs80137017	10	71237382	T	C	0.530896	-0.0744047	9.05078e-13	2.709e-15	0.016633
rs8080531	17	47928834	C	T	0.47767	0.0879803	5.70719e-10	0.8484	1.0252e-11
rs8105807	19	4684642	G	A	0.438332	-0.0661141	2.8626e-08	0.1147	2.7221e-08
rs8132172	21	34574057	A	G	0.474764	-0.0711333	1.06732e-08	0.05473	1.7265e-08
rs8176649	9	136147295	A	G	0.542567	-0.0921862	2.00569e-15	2.665e-18	0.0003612
rs8176669	9	136142463	C	A	0.487453	-0.0838417	4.35785e-13	1.113e-13	0.00010052
rs8176681	9	136139754	C	T	0.541813	-0.088861	1.41491e-14	4.833e-20	0.0024068
rs8176682	9	136139297	T	C	0.540728	-0.0908751	3.66879e-15	4.318e-18	0.0003843
rs8176686	9	136138776	C	T	0.57346	-0.0903144	9.28944e-09	1.401e-09	0.080615
rs8176690	9	136138317	G	A	0.540639	-0.0898856	7.59657e-15	5.341e-20	0.0016794
rs8176691	9	136138229	T	C	0.538625	-0.0922362	2.14808e-15	6.131e-18	0.00027376
rs8176694	9	136137646	C	T	0.52325	-0.0654214	1.02541e-09	7.494e-09	0.00095523
rs8176702	9	136136146	A	G	0.538396	-0.0915623	3.49614e-15	8.326e-18	0.00032301
rs8176714	9	136133178	A	G	0.466753	-0.0845123	7.13592e-13	7.382e-14	0.00010188
rs8176715	9	136133148	C	T	0.621183	0.0898449	5.35665e-14	7.278e-18	0.0016179
rs8176717	9	136133034	T	G	0.473967	-0.0845708	4.90998e-13	8.094e-14	8.8278e-05
rs8176718	9	136132957	T	C	0.47338	-0.0851802	3.34534e-13	8.525e-14	6.7199e-05
rs8176727	9	136132570	A	G	0.478595	-0.0840084	5.89538e-13	8.586e-14	0.00010817
rs8176732	9	136132303	G	A	0.476585	-0.0852879	2.6844e-13	7.897e-14	6.3001e-05
rs8176736	9	136131785	C	T	0.466054	-0.0852325	4.29293e-13	6.819e-14	7.2748e-05
rs8176737	9	136131783	T	C	0.465137	-0.108616	4.65659e-14	6.702e-14	0.0002684
rs8176742	9	136131437	T	C	0.489284	-0.104977	7.52403e-14	2.596e-13	0.00033115
rs8176745	9	136131347	A	G	0.475269	-0.0834757	9.36023e-13	2.343e-13	9.7393e-05
rs8176748	9	136131289	T	C	0.475577	-0.0833303	1.06285e-12	2.495e-13	0.00010627
rs8178521	21	34659683	T	C	0.534928	0.0633956	3.82296e-08	0.8424	4.9261e-12
rs876668	3	46063753	C	T	0.472593	0.222882	6.85046e-70	0.4067	4.9972e-94
rs892188	19	10409793	T	C	0.545546	-0.0628897	3.88775e-08	0.8896	2.7474e-11
rs9110	3	46480801	G	A	0.414787	0.0837861	2.86176e-11	0.4093	5.696e-17
rs9311380	3	45996047	C	T	0.519787	0.0747483	1.0476e-10	0.3445	5.0738e-17
rs9311386	3	46115287	C	T	0.427684	0.127153	3.22172e-26	0.8734	1.1426e-35
rs9311387	3	46115590	C	A	0.424779	0.126433	6.57644e-26	0.9428	1.5442e-35
rs931704	3	46024671	C	T	0.504974	-0.0694378	2.33355e-09	0.3355	5.3011e-11
rs952287	3	45899615	A	G	0.721021	0.078516	9.82926e-09	0.9061	5.8875e-13
rs9577175	13	113543355	T	C	0.499642	0.0771114	1.35379e-10	0.6921	1.0685e-15
rs963045	3	46364676	A	C	0.71259	-0.0891542	2.72552e-12	0.688	1.4214e-16
rs9636867	21	34609944	G	A	0.472606	0.124331	3.94233e-25	0.7951	3.4704e-34
rs9637425	3	46114025	C	A	0.499987	-0.0675301	9.17069e-09	0.2574	5.7628e-10
rs9650778	9	136184798	T	C	0.533922	0.11948	6.42209e-23	2.113e-19	7.4016e-06
rs970740	1	169479974	T	C	0.951714	-0.398018	5.1117e-39	1.1e-65	0.19353
rs9714379	3	46290955	C	T	0.591713	0.0740883	3.19361e-09	0.6941	7.093e-15
rs9810242	3	46313334	G	A	0.499964	0.147468	5.79506e-31	0.498	1.0218e-45
rs9811301	3	46300548	T	G	0.44708	0.0786793	9.00662e-11	0.2753	6.2883e-17
rs9813756	3	46349352	G	A	0.703311	-0.088263	3.42751e-12	0.6219	4.9849e-16
rs9814578	3	45863267	G	T	0.508928	-0.0918949	2.17413e-14	0.5627	3.6022e-19
rs9818053	3	46349711	G	A	0.71274	-0.0901153	1.53094e-12	0.6449	8.7503e-17
rs9824651	3	46108285	T	C	0.459378	0.227302	7.1016e-71	0.4997	3.68e-92
rs9824886	3	46108247	A	G	0.425258	0.126089	4.71184e-26	0.9319	1.5159e-35
rs9825081	3	46108400	A	G	0.460701	0.226583	1.25895e-70	0.5208	6.775e-92
rs9834860	3	45933647	C	A	0.44985	0.129726	5.51716e-26	0.8312	4.2538e-38
rs9838450	3	46123333	C	A	0.475962	0.181049	9.09712e-48	0.3109	2.629e-68
rs9845382	3	46111759	A	G	0.462254	0.224847	1.00867e-69	0.5034	3.7322e-91
rs9845542	3	46111869	A	G	0.461605	0.12027	3.43704e-15	0.2235	6.5246e-27
rs9846026	3	46588813	A	C	0.505956	0.0769397	1.17773e-09	0.5334	1.3638e-12
rs9849015	3	46056120	C	T	0.440348	0.133162	1.57482e-28	0.9845	5.0277e-39
rs9851060	3	46143288	T	C	0.516412	-0.0773023	1.12025e-10	0.1435	6.3288e-12
rs9852270	3	45921043	C	T	0.429716	0.141454	4.49058e-30	0.9594	7.8533e-43
rs9854964	3	46294957	T	C	0.421768	0.0798685	6.71347e-11	0.279	5.0533e-17
rs9855780	3	45905784	A	G	0.636108	0.0757812	1.55437e-09	0.1927	6.5528e-17
rs9856098	3	46349905	T	C	0.71259	-0.0900659	1.53303e-12	0.6419	8.8644e-17
rs9863204	3	46050343	G	A	0.45184	0.133146	1.7684e-29	0.8972	1.3739e-40
rs9865911	3	46588901	C	T	0.505956	0.0770644	1.10529e-09	0.5333	1.2469e-12
rs9866206	3	46589021	C	T	0.505493	0.0776255	8.96686e-10	0.5333	9.9038e-13
rs9869609	3	46144451	G	A	0.715955	-0.0858471	2.88252e-12	0.5561	4.8585e-17
rs9870445	3	46114838	G	A	0.429966	0.126586	4.93108e-26	0.9398	1.0409e-35
rs9871405	3	46589972	C	T	0.506413	0.0768796	1.13747e-09	0.5345	1.1896e-12
rs9871972	3	45909090	T	C	0.508123	-0.0906562	9.79136e-14	0.6842	9.0253e-19
rs9875668	3	46349707	C	T	0.71274	-0.0898753	1.75328e-12	0.6449	1.0658e-16
rs9876587	3	46114376	C	T	0.425778	0.141641	1.67697e-31	0.5668	7.7596e-41
rs9877748	3	46111081	G	A	0.462254	0.225163	6.62124e-70	0.5147	2.6829e-91
rs9903642	17	47868921	A	G	0.478277	0.0910332	2.13755e-10	0.8787	2.8776e-12
rs9975448	21	34626855	G	A	0.654814	-0.122624	4.04733e-20	0.5075	1.8862e-26
rs9975538	21	34626854	T	C	0.637324	-0.127355	1.18063e-22	0.7086	3.4542e-31
rs9990063	3	46123839	G	T	0.503382	0.131154	3.9491e-29	0.6547	8.7128e-40

## Sheet: Supplementary Data 9
Supplementary Data 9. Source data for Figure 3 (b)
SNP	CHR	BP	A1	A2	FREQ	BETA	P	P1	P2
rs10059611	5	131787278	T	G	0.420955	0.04882	3.75261e-08	0.3133	2.387e-08
rs1018827	1	169514006	G	A	0.937322	-0.130319	1.33298e-12	7.825e-65	0.46772
rs1027241	3	46312539	G	A	0.583265	0.0589988	1.73117e-11	0.8973	4.4542e-14
rs1029732	3	45904714	G	A	0.716982	0.0630164	1.45435e-09	0.9194	6.2473e-12
rs10420225	19	4724157	A	G	0.475102	-0.060773	4.87441e-12	0.9913	2.6521e-14
rs1042073	3	46484964	A	G	0.438904	0.0509032	1.9978e-08	0.4602	1.1244e-10
rs1042148	6	31083107	C	T	0.758049	-0.0577895	2.63498e-08	0.1172	3.5386e-08
rs10421782	19	4685276	C	A	0.436769	-0.0501139	1.08347e-08	0.1575	1.6809e-08
rs10445362	17	43914554	A	C	0.5336	-0.045742	5.27017e-09	0.1589	6.6627e-14
rs10445363	17	43914558	A	G	0.533092	-0.0454306	6.84796e-09	0.1589	1.043e-13
rs10490770	3	45864732	C	T	0.518981	0.191987	1.42555e-122	0.3021	9.7088e-173
rs10510748	3	46178538	G	A	0.469735	0.125384	1.89443e-38	0.467	4.162e-45
rs10510749	3	46180416	T	C	0.504748	0.117676	8.87631e-38	0.4269	3.7199e-48
rs10510750	3	46274886	C	T	0.517046	0.0999083	3.48277e-28	0.3388	6.2412e-40
rs1051393	21	34614255	G	T	0.477787	0.0809909	1.1368e-16	0.8163	4.1433e-20
rs1058961	3	45865006	C	T	0.620527	0.056939	8.47737e-10	0.922	1.5965e-11
rs10735079	12	113380008	A	G	0.699751	0.053882	6.0754e-09	0.9392	9.5341e-11
rs10737547	1	169476052	G	A	0.937623	-0.125121	1.062e-11	2.233e-65	0.63798
rs10744789	12	113396010	C	T	0.733839	0.0527674	2.85413e-08	0.5562	9.0407e-11
rs10774671	12	113357193	A	G	0.658055	0.0529043	3.14383e-08	0.7748	2.963e-10
rs10774672	12	113360737	T	G	0.727802	0.0612869	9.584e-11	0.9267	1.4779e-13
rs10774673	12	113361158	T	C	0.730321	0.0614018	9.41472e-11	0.9212	1.2599e-13
rs10774674	12	113361174	C	T	0.730321	0.0612175	1.07066e-10	0.9208	1.484e-13
rs10774675	12	113361237	T	C	0.725307	0.0611053	9.64879e-11	0.9227	3.1459e-13
rs10774676	12	113362407	G	A	0.720313	0.0571773	1.08841e-09	0.9086	7.1113e-12
rs10774677	12	113362421	A	G	0.720413	0.0575072	8.67502e-10	0.9088	5.3458e-12
rs10774679	12	113374748	T	C	0.651947	0.0559093	8.9907e-10	0.9647	1.4561e-11
rs10800428	1	169272453	A	G	0.966376	-0.289506	5.11151e-29	5.186e-80	0.26421
rs10850093	12	113360468	T	C	0.730092	0.0615392	8.45753e-11	0.9282	1.1493e-13
rs10850094	12	113360563	C	T	0.730141	0.061532	8.49833e-11	0.9278	1.1552e-13
rs10850095	12	113360575	C	T	0.730141	0.0615006	8.68764e-11	0.9278	1.1895e-13
rs10850096	12	113360786	C	T	0.729684	0.0613013	9.96439e-11	0.9287	1.4489e-13
rs10850097	12	113361117	T	C	0.698206	0.0608162	7.75011e-11	0.89	2.2194e-13
rs10850100	12	113364512	C	T	0.71881	0.0574943	8.5019e-10	0.9069	5.5301e-12
rs10865940	3	46350367	T	C	0.716061	-0.0703827	1.09331e-13	0.6409	9.6742e-16
rs10901240	9	136059050	A	C	0.551975	0.0529082	5.54882e-09	2.163e-05	1.273e-05
rs10901253	9	136128772	C	T	0.469709	-0.0542595	8.16051e-10	2.891e-13	0.00026361
rs11066451	12	113361443	A	G	0.72696	0.0607405	1.31481e-10	0.928	4.2775e-13
rs11066452	12	113361574	T	G	0.726681	0.0605329	1.47689e-10	0.9434	4.6564e-13
rs11085087	19	4718201	T	G	0.502429	-0.0608159	3.20752e-11	0.7859	3.2233e-13
rs11088269	21	35383937	G	A	0.503624	0.0481824	2.76778e-08	0.1146	5.8359e-12
rs111273167	17	43740967	T	C	0.530852	-0.0470193	2.32458e-09	0.1603	2.9125e-14
rs11130076	3	45853072	T	C	0.503425	-0.0543234	4.1061e-09	0.6607	1.8534e-10
rs11130077	3	45877712	A	G	0.65039	-0.064209	1.49769e-11	0.237	1.8267e-12
rs11130082	3	46025518	C	T	0.66784	-0.0561656	1.35853e-09	0.4561	1.5507e-10
rs111370985	17	43852742	C	T	0.533679	-0.0467723	2.45463e-09	0.1935	3.479e-14
rs111372048	17	44136577	C	A	0.53345	-0.0462696	3.58676e-09	0.1673	4.1739e-14
rs111508230	1	155153537	T	C	0.491534	-0.0587608	6.48612e-10	0.4094	7.2515e-11
rs111519055	17	44159672	G	A	0.53345	-0.046327	3.43569e-09	0.1662	3.8125e-14
rs111541901	17	43994358	T	C	0.533779	-0.0461523	3.99176e-09	0.1644	4.5002e-14
rs111718325	21	35359469	T	C	0.494571	0.0493239	3.8454e-08	0.1562	4.7798e-11
rs111739681	17	43898459	T	C	0.53355	-0.0459996	4.29244e-09	0.1587	4.9979e-14
rs1118879	3	46165207	G	A	0.433345	0.0958757	4.33698e-24	0.9623	4.2211e-29
rs111985258	17	43795859	G	A	0.531305	-0.0459576	1.85291e-08	0.1675	2.1335e-13
rs112282484	16	89249301	C	T	0.508564	0.0529454	8.07627e-10	0.2432	3.2311e-10
rs112385572	17	44066172	G	A	0.532684	-0.0464926	3.09121e-09	0.166	3.7751e-14
rs112426803	21	35359426	A	G	0.497005	0.0499805	2.35179e-08	0.1642	2.1292e-11
rs112439933	17	44005226	C	A	0.532929	-0.0459182	1.8255e-08	0.1705	1.7074e-13
rs11244025	9	136059310	T	C	0.552276	0.0561229	2.46963e-08	1.902e-05	8.2198e-05
rs11244035	9	136081319	T	C	0.520368	0.0622343	2.66864e-11	3.334e-13	0.0041321
rs11244037	9	136081829	T	C	0.541071	0.0573235	1.82037e-10	2.109e-10	0.00024149
rs11244051	9	136128731	A	G	0.505235	0.0555066	4.01017e-10	9.889e-07	1.2566e-05
rs11244052	9	136129125	A	C	0.480369	-0.0540286	8.12642e-10	3.196e-13	0.00031281
rs11244053	9	136129360	G	A	0.469888	-0.0539153	1.01982e-09	3.151e-13	0.00030344
rs11244061	9	136153981	T	C	0.529919	0.0912649	3.63851e-28	2.662e-26	8.6952e-10
rs11244084	9	136191010	T	C	0.515985	0.0492512	3.26042e-10	6.015e-09	0.00010585
rs112515687	3	46364186	T	C	0.557542	-0.0628497	4.63276e-13	0.9711	8.2159e-16
rs112570965	17	43801092	C	T	0.532176	-0.0467641	2.59535e-09	0.1679	3.2434e-14
rs112572874	17	44072984	G	A	0.533842	-0.047297	1.76222e-09	0.1985	2.1923e-14
rs112578465	17	44125066	T	C	0.5335	-0.0460227	4.34054e-09	0.1664	5.392e-14
rs1125823	3	45902963	G	A	0.566961	-0.0622871	1.8448e-11	0.4798	6.5438e-13
rs112583797	17	43918418	G	A	0.53365	-0.0459885	4.31504e-09	0.1587	5.0055e-14
rs112647192	17	43994623	A	G	0.53365	-0.0461785	3.92326e-09	0.1708	4.9369e-14
rs112916880	17	44036129	T	C	0.5336	-0.045741	5.31112e-09	0.1647	7.2971e-14
rs112962863	3	46373936	T	C	0.557512	-0.063795	2.21997e-13	0.9918	3.0061e-16
rs113098443	3	46374798	C	A	0.557284	-0.0641374	1.62739e-13	0.9943	2.0248e-16
rs1131476	12	113357209	A	G	0.731183	0.0605442	1.44596e-10	0.863	1.8181e-13
rs113161176	17	43974354	A	G	0.532142	-0.0445879	4.62873e-08	0.1543	6.6396e-13
rs1131668	21	34634878	A	G	0.457648	0.0967368	6.17754e-24	0.9199	8.8045e-29
rs1131964	21	34610487	C	T	0.582546	0.0878833	1.72557e-21	0.08772	8.6163e-23
rs113414067	17	43955093	C	T	0.5337	-0.0454803	6.32135e-09	0.1698	1.0037e-13
rs113439507	21	35359308	T	C	0.494347	0.0492057	4.14906e-08	0.1572	5.4509e-11
rs113661667	17	43791610	C	T	0.532176	-0.0470552	2.06747e-09	0.1741	2.5223e-14
rs1137779	21	34609596	G	T	0.581896	0.0880578	2.80548e-21	0.08802	1.3456e-22
rs113788190	17	44161302	G	A	0.53345	-0.0462716	3.58618e-09	0.168	4.1713e-14
rs113856644	17	43932277	A	G	0.534157	-0.0454316	6.55535e-09	0.1666	9.5406e-14
rs113871181	17	43852733	A	G	0.533679	-0.0467562	2.49173e-09	0.1916	3.4747e-14
rs114101204	1	169026054	A	G	0.505518	0.0961569	1.64693e-25	2.16e-47	0.0092586
rs114115904	3	46268664	T	C	0.514615	0.108591	8.88667e-35	0.3156	3.4294e-48
rs114137203	1	169733566	G	A	0.505096	0.050833	1.49055e-09	9.703e-18	0.73845
rs114201921	3	46659506	T	C	0.507189	0.0697609	1.28433e-12	0.8724	4.3197e-18
rs114257039	3	45815169	C	T	0.500935	0.057711	6.63789e-09	0.6523	1.0067e-10
rs114964168	1	169032877	T	C	0.505543	0.0773994	3.54003e-20	5.499e-47	0.057386
rs115063924	1	168711028	T	C	0.503422	0.0872125	1.04231e-14	3.919e-29	0.14539
rs115102354	3	46222037	G	A	0.51724	0.0761441	3.26514e-16	0.4504	1.376e-28
rs115536381	17	47957952	T	C	0.488452	0.0544419	5.9541e-09	0.7752	2.5985e-10
rs1156361	12	113375983	C	T	0.721333	0.0558202	2.41931e-09	0.9027	2.1455e-11
rs115679256	3	45629287	A	G	0.510541	0.0821325	5.46194e-21	0.4397	9.3577e-32
rs11574442	3	46449391	G	A	0.524738	0.0841193	6.78409e-22	0.8479	8.9563e-30
rs11580040	1	155198222	G	A	0.485476	-0.0532213	1.27025e-08	0.0935	3.3703e-08
rs11582489	1	155134919	A	G	0.508606	-0.0505811	9.33052e-11	0.3009	2.1104e-12
rs11584422	1	155083360	A	G	0.509026	-0.0427882	4.46229e-08	0.3835	2.9085e-09
rs116055491	3	46573675	G	A	0.510401	0.0676429	6.89595e-13	0.5229	4.9712e-18
rs11614573	12	133136078	A	G	0.568446	0.0506584	1.09897e-08	0.8024	5.493e-10
rs116851482	17	47859860	T	C	0.49481	0.0578513	3.46479e-09	0.9217	8.2989e-11
rs11708582	3	46333406	T	C	0.551466	-0.0610556	2.52717e-12	0.8473	3.1372e-15
rs11711054	3	46345611	A	G	0.711332	-0.0702077	1.08764e-13	0.6188	1.189e-15
rs11712309	3	101519097	C	T	0.532872	-0.0507634	1.2139e-08	0.7261	4.7115e-11
rs11712469	3	45888956	G	T	0.635923	0.0607955	2.67369e-10	0.1933	9.0786e-15
rs11713015	3	46573318	T	C	0.524212	0.0507524	8.01917e-09	0.5497	8.4717e-10
rs11716558	3	101528481	C	T	0.53328	-0.0506788	1.30855e-08	0.7039	4.6178e-11
rs117169628	16	89262657	A	G	0.527357	0.0570909	1.19528e-11	0.4421	1.2728e-13
rs11717638	3	101505468	G	A	0.532872	-0.050308	1.58671e-08	0.7289	6.8048e-11
rs11718385	3	46327588	T	C	0.551516	-0.0602202	4.91188e-12	0.8506	7.286e-15
rs117365970	17	43893259	A	G	0.53762	-0.0453672	5.61183e-09	0.1855	5.996e-14
rs117646503	17	43893260	C	T	0.537492	-0.0452219	6.19584e-09	0.1614	4.9445e-14
rs11793170	9	136055305	A	G	0.54511	0.0514815	2.94942e-09	1.884e-05	5.8974e-06
rs11793870	9	136057028	A	G	0.551805	0.0537629	3.15822e-09	1.736e-05	8.7949e-06
rs118035610	17	47804307	T	C	0.500201	0.0541677	2.65385e-08	0.8007	3.0304e-10
rs11806197	1	77964855	G	A	0.524922	0.0486059	3.11168e-08	0.1718	2.5717e-08
rs118087478	17	44051589	G	T	0.536492	-0.0457074	5.22644e-09	0.1441	4.1265e-14
rs11811611	1	77982017	T	C	0.524779	0.0484114	3.51575e-08	0.1857	2.5894e-08
rs11879501	19	50872118	G	A	0.507867	0.0637428	2.32183e-13	0.09081	2.0211e-13
rs11880305	19	50880475	T	C	0.474311	0.0625565	5.95482e-11	0.05711	1.4489e-10
rs11911133	21	34629175	G	A	0.446099	0.0964402	3.43477e-24	0.7373	1.4927e-28
rs11919943	3	46266726	C	T	0.460139	0.115706	4.34001e-36	0.1457	1.1369e-42
rs11923627	3	46301786	G	A	0.49314	0.100876	2.65686e-27	0.2609	4.7763e-34
rs11923720	3	46345742	C	T	0.705385	-0.0691248	3.1386e-13	0.8428	1.9362e-15
rs11926063	3	46263717	G	A	0.46962	0.0779802	8.63437e-15	0.1544	9.6464e-19
rs11929489	3	46259915	A	C	0.474875	0.11402	3.04261e-35	0.3565	9.1059e-42
rs1200063	1	169314430	C	T	0.945756	-0.181354	9.92827e-18	2.747e-60	0.16953
rs12041509	1	77969621	G	T	0.524242	0.0483562	3.59896e-08	0.184	2.7449e-08
rs12042177	1	77986638	G	A	0.526053	0.0487068	2.86235e-08	0.1941	1.8453e-08
rs12042881	1	77968443	A	G	0.524242	0.0484075	3.4814e-08	0.1862	2.5905e-08
rs12049202	1	77967523	T	C	0.494344	0.0527327	4.11832e-09	0.1019	8.5709e-09
rs12053666	21	34618439	A	G	0.468261	0.093295	1.13198e-24	0.5792	2.7712e-28
rs1208134	1	169428944	T	C	0.935541	-0.147807	3.75775e-13	6.17e-58	0.34852
rs1208135	1	169424098	G	A	0.945499	-0.216896	5.2045e-20	2.833e-59	0.22743
rs1208327	1	169296864	T	C	0.944012	-0.163356	3.01889e-16	3.19e-61	0.20582
rs1209731	1	169324793	C	T	0.984987	-0.493354	3.21898e-42	3.364e-114	0.88078
rs12108042	3	46086083	G	A	0.472157	0.14759	2.79211e-58	0.4517	5.0541e-69
rs12150390	17	43896228	C	T	0.5336	-0.046112	3.93304e-09	0.1596	4.3656e-14
rs12175265	6	41501834	A	G	0.441393	0.0698615	4.46748e-09	0.1262	1.0442e-08
rs12216896	9	136058188	T	C	0.511452	0.0511409	2.41218e-09	3.029e-08	0.00023123
rs12270780	11	34460711	A	G	0.479442	-0.0482244	1.06428e-08	0.9175	2.6835e-10
rs12322160	12	113368505	G	A	0.720363	0.057468	8.86406e-10	0.9077	5.5262e-12
rs12462642	19	4715016	A	G	0.502291	0.0625912	3.22016e-09	0.8208	1.893e-12
rs12482014	21	34611318	T	C	0.473936	0.0922926	2.36283e-24	0.5143	9.5474e-28
rs12482193	21	34611545	C	T	0.472655	0.0927487	1.54426e-24	0.5947	3.3285e-28
rs12482556	21	34602934	C	T	0.476455	0.0971172	4.73547e-25	0.7982	6.3226e-30
rs12485445	3	46041582	T	C	0.633078	-0.0545643	1.58286e-09	0.4708	1.8599e-10
rs12485978	3	46165809	T	C	0.488515	0.107035	4.9282e-30	0.632	1.8207e-35
rs12490575	3	45792209	T	C	0.491748	0.0748922	4.2029e-16	0.5969	3.9713e-20
rs12495073	3	46053882	G	T	0.494235	-0.049415	1.68064e-08	0.4057	4.4058e-09
rs12554336	9	136128663	G	A	0.476069	-0.0542103	7.6241e-10	2.783e-13	0.00028257
rs12554339	9	136128737	C	A	0.48014	-0.0570281	4.18554e-09	3.055e-13	0.0023073
rs12554449	9	136085200	T	G	0.512243	-0.0578295	1.48106e-10	0.0002587	7.4331e-08
rs12554595	9	136128664	C	T	0.489426	-0.0541092	6.48841e-10	3.022e-13	0.0003239
rs12574768	11	34519597	C	T	0.479818	-0.0510076	9.37809e-09	0.7777	8.4964e-11
rs12585036	13	113535741	T	C	0.525961	0.0637578	1.55771e-13	0.9955	9.39e-17
rs12610495	19	4717672	G	A	0.549228	0.107347	1.00663e-32	0.6265	4.205e-41
rs12626300	21	35283280	T	C	0.481677	0.0531105	3.71073e-09	0.1121	5.0664e-12
rs12626438	21	35286740	G	A	0.481155	0.0536452	2.62888e-09	0.1109	3.3626e-12
rs12626952	21	35289652	A	C	0.480702	0.0539374	2.22238e-09	0.1113	2.8163e-12
rs12627039	21	34600508	T	G	0.474249	0.0873	5.5518e-20	0.6167	2.7693e-23
rs12627060	21	35297421	A	G	0.47732	0.052998	5.29564e-09	0.1887	2.0377e-11
rs12627083	21	35314725	G	A	0.456713	0.0564774	8.35723e-10	0.2495	6.6583e-12
rs12627171	21	35382261	A	G	0.505005	0.048206	2.4108e-08	0.142	6.304e-12
rs12627323	21	35333134	A	G	0.484079	0.0562257	5.84134e-10	0.3336	1.9548e-12
rs12627530	21	35269964	G	A	0.479694	0.0536719	2.33109e-09	0.1277	3.8409e-12
rs12629632	3	46165994	A	G	0.488515	0.107214	3.92114e-30	0.6363	1.3408e-35
rs12633089	3	101528763	T	C	0.531269	-0.0507882	1.24432e-08	0.7013	4.4597e-11
rs12639224	3	45916222	T	C	0.518979	0.118824	2.83857e-37	0.2561	2.1027e-43
rs12639314	3	46141504	C	A	0.461558	0.119306	1.55923e-38	0.2114	1.2537e-47
rs12683493	9	136155063	T	C	0.521532	-0.0537738	1.11801e-10	1.749e-09	2.1855e-05
rs12715417	3	46297271	G	T	0.420818	0.0603716	1.89788e-11	0.2973	8.2026e-15
rs12729914	1	77980235	C	T	0.524142	0.0484354	3.52103e-08	0.1862	2.6182e-08
rs1274510	19	50875685	G	A	0.49086	0.0653631	4.05124e-14	0.05137	8.1274e-14
rs1274514	19	50871147	G	A	0.496015	0.0656872	3.0842e-14	0.0595	4.7102e-14
rs1274517	19	50868754	G	A	0.478658	0.0670009	1.22946e-14	0.05657	2.0741e-14
rs12753797	1	77981959	A	G	0.524829	0.0485544	3.22003e-08	0.1858	2.3345e-08
rs1278756	13	113530322	A	G	0.540261	0.0503092	5.6058e-09	0.09252	1.1638e-08
rs1278769	13	113536627	G	A	0.761505	-0.0643037	4.33991e-10	0.6628	1.3311e-12
rs12821205	12	133133808	C	T	0.606094	0.0505951	1.05545e-08	0.8466	9.5099e-11
rs12929648	16	89254064	G	A	0.503993	0.0538589	4.81742e-10	0.2679	1.6548e-10
rs12972221	19	50879140	T	G	0.522848	0.0662431	1.29105e-14	0.05273	1.6454e-14
rs13050728	21	34615210	C	T	0.619672	-0.0713142	3.26432e-11	0.7987	1.2635e-13
rs13051329	21	35322889	T	C	0.469234	0.0484987	3.17204e-08	0.8263	1.4796e-09
rs13051785	21	35323286	T	C	0.469234	0.0484225	3.32606e-08	0.8254	1.5625e-09
rs13059238	3	46007825	C	T	0.528914	0.147142	2.73445e-67	0.65	2.7075e-92
rs13059906	3	46208858	C	T	0.47582	0.122174	2.88766e-39	0.6207	1.1676e-45
rs13059919	3	46100140	G	A	0.490687	-0.0486847	2.66083e-08	0.2341	1.979e-08
rs13060287	3	46071868	G	A	0.476393	0.163621	3.63607e-69	0.3985	4.8987e-82
rs13060713	3	46272709	C	A	0.515367	0.0699064	2.91936e-13	0.2734	2.1729e-20
rs13060901	3	46072006	A	G	0.444167	0.101553	3.58969e-30	0.9532	7.907e-36
rs13061548	3	46226646	C	T	0.478177	0.113997	3.1195e-34	0.3055	4.7064e-41
rs13061783	3	46543848	A	G	0.512742	0.0610418	2.27672e-11	0.382	7.9239e-13
rs13062450	3	46227171	G	T	0.506923	0.10709	6.629e-32	0.3089	2.2194e-41
rs13063033	3	46082481	A	G	0.523254	0.148051	7.36514e-64	0.4098	2.4185e-86
rs13063527	3	46135690	A	G	0.523483	0.144456	6.29588e-60	0.4087	2.654e-81
rs13064616	3	46038644	C	T	0.633128	-0.0544124	1.75739e-09	0.4659	2.1532e-10
rs13064957	3	46495314	G	A	0.515433	0.0781893	1.85372e-17	0.9283	1.1657e-22
rs13065351	3	46327512	G	T	0.518549	0.0951446	2.87309e-26	0.4066	8.4824e-38
rs13065737	3	46161037	A	G	0.489202	0.106978	5.0482e-30	0.634	1.8326e-35
rs13065964	3	45900369	A	G	0.565951	-0.0637594	6.35294e-12	0.5039	1.6234e-13
rs13066062	3	46018344	A	G	0.529988	0.146641	4.34601e-67	0.688	8.5141e-93
rs13066516	3	45975443	T	C	0.530475	0.144661	1.16663e-64	0.5863	2.595e-91
rs13067058	3	46273766	A	G	0.515509	0.10253	6.90581e-31	0.324	1.4734e-43
rs13068145	3	46332276	A	C	0.518193	0.0606444	5.84958e-10	0.3852	1.5808e-15
rs13068271	3	46332184	A	G	0.518423	0.0965698	1.16031e-26	0.3851	2.8828e-38
rs13068570	3	46136438	G	A	0.523483	0.144428	6.99167e-60	0.4054	2.8316e-81
rs13068572	3	46177096	A	G	0.523599	0.134549	5.85866e-51	0.5178	4.8765e-69
rs13069079	3	46000870	A	G	0.530396	0.146241	1.45666e-66	0.5912	2.2293e-93
rs13069742	3	46114216	G	A	0.466054	0.166489	4.08999e-71	0.514	1.0289e-82
rs13069750	3	46224850	T	C	0.518433	0.109213	7.85179e-34	0.6061	1.5903e-45
rs13069845	3	46232132	T	C	0.518139	0.0732234	7.04212e-14	0.6094	8.5306e-20
rs13070099	3	46253214	C	T	0.51768	0.107719	4.70145e-34	0.5735	3.1661e-46
rs13070959	3	46591361	T	C	0.503896	0.0569163	1.10239e-09	0.5444	7.6285e-11
rs13071258	3	45843242	A	G	0.519745	0.181139	5.34648e-98	0.2751	4.9626e-145
rs13071283	3	46010007	C	T	0.528478	0.140859	4.40313e-57	0.6433	3.4812e-80
rs13071469	3	46328627	C	T	0.519124	0.095915	1.59114e-26	0.409	3.2124e-38
rs13073976	3	46286663	C	T	0.517552	0.0987106	1.68072e-27	0.3963	6.5036e-39
rs13074382	3	46061840	G	A	0.476443	0.163893	2.41217e-69	0.4074	3.3811e-82
rs13075270	3	46253789	C	T	0.490268	0.109926	1.30189e-33	0.321	3.3672e-41
rs13075528	3	46128709	C	T	0.523433	0.147894	3.15092e-63	0.4312	2.6099e-85
rs13075758	3	46025048	A	G	0.530117	0.146686	3.30302e-67	0.6844	3.4799e-93
rs13075836	3	46186638	C	T	0.519081	0.109022	1.10363e-33	0.3966	1.0775e-46
rs13076697	3	46592156	T	C	0.503696	0.0575289	7.24058e-10	0.541	4.7019e-11
rs13077302	3	46329475	C	T	0.519119	0.0960973	1.2474e-26	0.4085	2.2615e-38
rs13078564	3	46330205	C	T	0.519119	0.096122	1.21109e-26	0.4084	2.1594e-38
rs13078652	3	101511153	C	T	0.53333	-0.0501706	1.74141e-08	0.7285	7.585e-11
rs13078739	3	46007488	A	G	0.528327	0.147511	2.41786e-67	0.638	5.6637e-92
rs13078854	3	45861932	A	G	0.518966	0.191726	3.05468e-122	0.2882	1.8116e-172
rs13079478	3	46007823	T	G	0.530067	0.14705	6.35939e-67	0.6908	1.2721e-92
rs13079869	3	46008087	A	G	0.529072	0.148184	1.29815e-67	0.7153	7.8517e-93
rs13080757	3	46288011	C	T	0.517033	0.0925007	1.37123e-21	0.3771	2.4389e-32
rs13080979	3	46233690	G	A	0.518134	0.1095	6.7808e-34	0.6092	1.5297e-45
rs13081151	3	46055716	A	G	0.530017	0.100826	2.33699e-27	0.5294	8.9604e-42
rs13081213	3	46055909	T	C	0.470885	0.160847	1.6783e-68	0.527	2.6819e-80
rs13082697	3	46071763	C	T	0.476393	0.163426	5.81839e-69	0.3979	8.2403e-82
rs13082995	3	46242477	C	T	0.506908	0.06935	2.72865e-12	0.2925	3.5408e-17
rs13083022	3	46576916	C	T	0.511272	0.0533128	7.12113e-09	0.5312	4.103e-10
rs13083914	3	46184680	T	C	0.504727	0.116722	2.65033e-37	0.413	1.3536e-47
rs13084541	3	46038447	A	G	0.632441	-0.0545156	1.62179e-09	0.4655	1.9745e-10
rs13085367	3	46172824	C	T	0.524738	0.144093	3.48192e-57	0.4309	1.4399e-77
rs13085776	3	101505507	C	T	0.532872	-0.0502071	1.69476e-08	0.7282	7.4e-11
rs13086063	3	46200860	C	T	0.485088	0.120691	1.30293e-37	0.5892	1.5009e-44
rs13086080	3	45762725	T	C	0.516189	-0.0513327	2.51412e-09	0.8251	7.6507e-12
rs13086534	3	46083201	G	T	0.472844	0.108578	2.70824e-27	0.4528	1.0621e-33
rs13086858	3	46026699	A	C	0.668449	-0.056454	1.12566e-09	0.4541	1.2534e-10
rs13087776	3	46079871	G	A	0.473301	0.145413	2.20313e-56	0.4509	6.0118e-67
rs13088766	3	46258226	A	G	0.47486	0.0771098	1.87688e-14	0.3745	6.7015e-18
rs13089543	3	46183560	G	T	0.481585	0.080323	1.03862e-14	0.3965	1.5054e-18
rs13089544	3	46183561	C	T	0.479024	0.0795463	3.3732e-15	0.3972	5.2572e-19
rs13089554	3	46127557	A	G	0.523433	0.147398	6.01147e-63	0.4248	4.8571e-85
rs13089907	3	46215710	T	C	0.477183	0.121445	6.94708e-39	0.6222	2.6584e-45
rs13090194	3	46069573	C	A	0.476393	0.163453	5.63208e-69	0.4012	8.2214e-82
rs13090848	3	46216084	A	G	0.479585	0.119189	3.00923e-32	0.6023	1.4366e-38
rs13091868	3	46123043	G	A	0.523562	0.148436	1.26857e-63	0.4459	1.1779e-85
rs13092030	3	46123055	T	C	0.523562	0.108055	1.12118e-29	0.445	1.1201e-42
rs13092160	3	46254791	C	T	0.501891	0.117016	3.01303e-37	0.5521	2.4045e-46
rs13092887	3	45909644	A	C	0.52191	0.181159	2.9302e-104	0.1803	2.3887e-153
rs13093063	3	46329368	T	C	0.519119	0.0960898	1.25868e-26	0.4028	2.1181e-38
rs13093179	3	46146314	T	G	0.523354	0.145271	3.40375e-60	0.4129	1.9359e-81
rs13093282	3	46565341	T	C	0.511525	0.0527947	9.94526e-09	0.5381	5.8326e-10
rs13093758	3	46591359	C	T	0.503896	0.0569687	1.06256e-09	0.5444	7.3154e-11
rs13094262	3	46080912	T	C	0.470293	0.143548	3.79854e-55	0.4516	2.0446e-65
rs13094753	3	101525082	G	A	0.532822	-0.0506584	1.3121e-08	0.7024	4.6936e-11
rs13094911	3	101519021	C	T	0.532872	-0.0505984	1.34943e-08	0.7288	5.4741e-11
rs13095602	3	46128713	G	A	0.523433	0.147413	7.5509e-63	0.4266	7.9782e-85
rs13095717	3	46128542	A	G	0.523433	0.147254	8.28791e-63	0.4223	7.1832e-85
rs13095940	3	46246816	G	A	0.517895	0.107084	9.27203e-34	0.5742	6.7247e-46
rs13095946	3	46253812	A	G	0.517736	0.10763	5.43934e-34	0.6121	5.9307e-46
rs13096142	3	46281744	T	C	0.500561	0.0638143	1.30024e-12	0.8408	5.2252e-15
rs13096307	3	46246953	T	C	0.517904	0.107583	4.63872e-34	0.5742	2.6388e-46
rs13096325	3	46186838	G	A	0.519111	0.108903	1.25319e-33	0.396	1.2963e-46
rs13096741	3	46099154	T	C	0.523233	0.148601	4.34975e-64	0.4676	4.2308e-86
rs13096808	3	46274906	T	C	0.517393	0.0980706	9.32147e-29	0.3602	2.5446e-41
rs13096905	3	46274766	A	G	0.518985	0.0608172	1.19894e-10	0.3611	4.1013e-17
rs13097340	3	46187118	A	G	0.519076	0.108787	1.46305e-33	0.4003	1.7216e-46
rs13097556	3	46061997	C	T	0.476443	0.163613	4.05767e-69	0.3948	5.1654e-82
rs13097666	3	46234467	T	C	0.51793	0.110146	3.2175e-34	0.6098	6.7909e-46
rs13098271	3	46093858	A	G	0.464532	0.104537	4.33191e-32	0.5611	1.1332e-36
rs13098366	3	46116787	A	G	0.521339	0.0846539	2.15034e-18	0.235	1.0942e-27
rs13098911	3	46235201	T	C	0.518174	0.0732625	6.44324e-14	0.6384	9.7824e-20
rs13107325	4	103188709	T	C	0.512629	0.0412011	1.82587e-08	0.02689	1.3334e-07
rs13135092	4	103198082	G	A	0.511166	0.0402748	1.42203e-08	0.02039	1.4924e-07
rs1323690	11	34500687	A	G	0.500613	-0.0687011	1.70314e-15	0.4849	6.1079e-20
rs13325552	3	46298377	T	C	0.512088	0.103116	1.12467e-28	0.4558	3.1836e-38
rs13325613	3	46298373	T	G	0.49736	0.107301	8.26648e-30	0.469	9.1322e-37
rs13353428	3	46540310	T	C	0.482684	0.0650926	6.53258e-12	0.3538	1.4936e-12
rs13433997	3	46049765	C	T	0.474346	0.165086	6.76366e-71	0.5944	1.1823e-82
rs13434029	3	46168665	C	T	0.488444	0.107328	4.48175e-30	0.634	1.5084e-35
rs13434336	3	46119791	C	T	0.430833	0.105346	6.76185e-32	0.5749	2.6302e-36
rs138142760	3	46651986	G	A	0.509418	0.0731732	1.80691e-12	0.9963	5.3504e-19
rs138754956	3	46382462	A	G	0.51984	0.0574786	3.44971e-09	0.3269	5.7703e-15
rs1388603	3	46311066	C	T	0.589255	0.0578882	4.803e-11	0.7172	6.5811e-14
rs1388606	3	46158434	C	T	0.832341	0.0590876	4.9611e-08	0.2486	4.0129e-14
rs1388608	3	46118749	G	T	0.83262	0.0598124	2.74116e-08	0.2452	1.4903e-14
rs138940209	3	46371581	A	G	0.519218	0.0946217	8.66089e-26	0.3141	8.1148e-38
rs139225221	21	35323196	G	A	0.478235	0.0563071	7.61336e-10	0.3114	2.9608e-12
rs1392288	3	46034791	C	T	0.737321	0.0669977	3.48573e-11	0.2536	3.3326e-15
rs1392290	3	46069210	A	G	0.442049	0.100733	9.58923e-30	0.8906	1.5711e-35
rs1392291	3	46018277	G	A	0.587079	0.0538191	7.24869e-10	0.2445	1.5256e-13
rs1392294	3	46100999	G	A	0.704476	-0.0563479	1.37592e-09	0.5302	4.0086e-11
rs1392296	3	46143930	G	A	0.706668	-0.0540892	8.98352e-09	0.6089	3.3216e-10
rs1392297	3	46143942	G	A	0.708313	-0.055173	4.63866e-09	0.5575	1.8483e-10
rs1392298	3	46144184	T	C	0.707804	-0.0551587	4.75825e-09	0.557	1.9236e-10
rs1396862	17	43902997	A	G	0.532913	-0.0460829	4.17632e-09	0.159	5.2599e-14
rs1402152	3	46574418	G	A	0.523304	0.0501719	1.13065e-08	0.6847	7.2152e-10
rs140295517	3	46368690	G	A	0.519208	0.0943137	1.20256e-25	0.315	1.3149e-37
rs1405655	19	50882619	C	T	0.483447	0.0656161	3.12206e-14	0.05229	6.3103e-14
rs140610938	3	46375555	G	A	0.518658	0.0934868	2.58918e-25	0.3158	4.662e-37
rs141942982	1	155137395	T	G	0.491324	-0.0608505	2.15197e-09	0.4054	2.6814e-10
rs142039684	3	46371793	C	T	0.519203	0.0946729	8.2594e-26	0.3186	8.2842e-38
rs142167	17	44795234	G	A	0.398761	-0.0485133	3.08313e-08	0.04632	2.1505e-11
rs142406049	3	46190155	A	G	0.508474	0.112201	3.47472e-30	0.4932	7.008e-40
rs142770866	19	10525372	A	G	0.518069	0.0498834	7.60628e-10	0.7413	5.7268e-14
rs143172290	17	47828835	A	G	0.492685	0.0582809	3.39033e-09	0.8671	8.2216e-11
rs144309607	19	10492274	T	C	0.514458	0.0547813	5.68554e-13	0.6742	1.141e-19
rs144737447	1	169160458	T	C	0.508439	0.112187	9.64934e-46	9.37e-117	0.64393
rs144850809	3	46439846	G	A	0.523822	0.0849946	4.07945e-22	0.8385	8.8869e-30
rs145163454	1	169090748	C	T	0.508401	0.12174	6.52919e-52	1.826e-116	0.59221
rs1460097	3	101497569	T	C	0.533635	-0.0491849	3.24338e-08	0.4902	5.5135e-11
rs1463680	3	45996761	A	G	0.785466	0.0618889	1.18527e-09	0.3484	8.6137e-15
rs146375688	3	46388700	T	C	0.517961	0.0958885	1.84544e-29	0.3362	9.5498e-51
rs146764854	1	155405568	A	G	0.508321	-0.0461237	3.04412e-09	0.1248	1.1246e-09
rs1475967	3	46490250	G	A	0.451175	0.0497372	3.61858e-08	0.2399	5.8591e-11
rs1476415	21	34598385	C	A	0.572098	0.0885422	3.53177e-21	0.1453	4.6174e-23
rs147925017	1	168946539	T	C	0.50233	0.044694	2.11705e-08	3.63e-17	0.26592
rs1488369	3	45885360	T	C	0.564929	-0.0615083	3.20495e-11	0.5077	1.0965e-12
rs1488370	3	45862837	C	T	0.658274	-0.0703698	3.22123e-13	0.15	4.8631e-14
rs149101566	3	46216624	T	C	0.481442	0.0739343	3.40899e-11	0.6003	4.41e-14
rs149181677	9	136296530	T	C	0.51572	0.058719	1.09046e-10	1.386e-08	7.1341e-05
rs1491949	3	46133402	G	A	0.830052	0.0597231	3.10518e-08	0.2474	3.5171e-14
rs1491950	3	46138107	A	G	0.523483	0.103299	4.9206e-27	0.4406	3.6558e-39
rs1491951	3	46141844	A	G	0.480291	0.159834	9.68423e-65	0.3752	1.8603e-77
rs1491957	3	46274960	T	C	0.554169	0.0537694	7.06189e-09	0.7486	2.8558e-11
rs1491959	3	46120400	A	G	0.4294	0.0938187	5.02288e-26	0.9504	9.2025e-31
rs1491962	3	46304606	T	C	0.588607	0.0574628	6.20299e-11	0.7199	9.0616e-14
rs1498399	1	77947239	G	A	0.550293	0.0527134	2.52368e-09	0.8338	8.2391e-12
rs149853133	3	45737713	C	T	0.5007	0.0516034	3.56712e-08	0.7074	7.0752e-10
rs1500005	3	46102620	A	G	0.491653	-0.0488999	2.29053e-08	0.2416	1.5903e-08
rs150390228	12	113395704	A	G	0.734052	0.0551715	3.54083e-08	0.5533	6.3364e-11
rs150391471	3	46217740	A	G	0.519237	0.106113	8.77434e-29	0.5982	2.2367e-40
rs150424212	17	47914638	A	G	0.476305	0.0635695	7.91357e-11	0.8416	1.0751e-11
rs1532071	3	46001063	A	G	0.512737	0.0571205	4.44715e-11	0.3441	1.3516e-14
rs1542754	3	46272456	C	T	0.471492	0.0742587	1.84678e-15	0.1094	1.2576e-21
rs1542755	3	46272440	T	G	0.515013	0.108515	1.22883e-34	0.3326	3.9841e-48
rs1542756	3	46272162	T	G	0.493184	0.123093	1.08034e-39	0.3273	5.5775e-49
rs1545985	3	46005478	A	G	0.711204	-0.0557136	2.8201e-09	0.969	4.8874e-12
rs1546077	3	46150400	C	T	0.432966	0.0929179	2.29676e-25	0.9941	4.4003e-30
rs1546078	3	46150136	C	T	0.432916	0.0929945	2.09048e-25	0.9892	4.063e-30
rs1546079	3	46150119	T	C	0.517313	0.0501364	9.28995e-09	0.1391	2.3631e-12
rs1566419	3	46135259	C	A	0.830052	0.0596091	3.30578e-08	0.2489	4.0226e-14
rs1601867	3	46002962	C	T	0.522015	0.0578723	3.14864e-11	0.3298	7.0372e-15
rs1604069	3	46112185	T	C	0.432005	0.0937681	5.4305e-26	0.8642	1.7522e-30
rs166613	17	47943461	C	A	0.393433	0.0563695	5.0717e-09	0.7339	1.489e-09
rs16861990	1	169135127	C	A	0.504691	0.0675819	1.46364e-14	1.06e-60	0.22992
rs16940665	17	43907896	C	T	0.5336	-0.0462019	3.69921e-09	0.1589	3.9763e-14
rs16940668	17	43907966	A	G	0.5336	-0.0461749	3.75016e-09	0.1583	4.0358e-14
rs16940672	17	43908152	T	C	0.540268	-0.0444267	9.62464e-09	0.1637	6.3737e-14
rs16940677	17	43911898	T	C	0.533542	-0.0463338	3.58139e-09	0.1577	3.8589e-14
rs16991056	21	35318454	G	A	0.458962	0.0571597	5.14744e-10	0.252	3.5368e-12
rs17078346	3	45845748	C	A	0.499073	0.185401	2.73214e-92	0.1454	5.0887e-118
rs17078348	3	45847241	G	A	0.496918	0.18694	4.64373e-94	0.1652	7.2327e-119
rs17078930	3	46552413	C	T	0.51154	0.0529451	9.62377e-09	0.5262	5.8364e-10
rs17078944	3	46580591	T	G	0.543609	0.0485712	3.89062e-08	0.497	5.2876e-09
rs17213127	3	45798226	T	C	0.512404	0.0887506	1.48577e-27	0.3677	2.7099e-43
rs17214952	3	46011436	G	A	0.528327	0.147224	3.89959e-67	0.6576	1.5643e-91
rs17215008	3	46012279	C	T	0.530217	0.147034	1.42405e-67	0.7124	1.7781e-93
rs17215981	3	46124418	G	A	0.523433	0.147849	2.82953e-63	0.444	2.5424e-85
rs17216717	3	46186323	C	T	0.519076	0.108969	1.17419e-33	0.4004	1.2555e-46
rs17217831	3	46305441	A	C	0.512178	0.102408	1.77385e-28	0.45	4.2503e-38
rs17278585	3	45260287	T	C	0.509022	0.0488682	4.77085e-08	0.4087	6.0012e-16
rs17282175	3	46173642	T	C	0.520168	0.140802	2.66788e-53	0.5355	5.0178e-70
rs17282238	3	46174605	G	A	0.524854	0.134813	2.79174e-50	0.4767	2.6244e-68
rs17282391	3	46179481	G	A	0.518877	0.110037	3.71529e-34	0.4312	4.3833e-47
rs17282797	3	46232765	G	A	0.518129	0.10998	3.56367e-34	0.6092	6.4391e-46
rs17282922	3	46240172	G	T	0.518099	0.072821	1.09626e-13	0.6005	1.3978e-19
rs17283712	3	46304064	G	T	0.5181	0.0971785	6.75045e-27	0.3756	1.8628e-38
rs17284138	3	46331852	C	A	0.519124	0.0602198	6.19029e-10	0.4082	1.3801e-15
rs17284187	3	46332999	A	G	0.514479	0.0927899	2.82834e-26	0.3869	2.8395e-37
rs17285143	3	46475406	C	T	0.524337	0.0811071	4.22831e-20	0.9426	9.5641e-28
rs17286758	3	46586622	C	T	0.50326	0.0549227	3.81697e-09	0.4877	4.5407e-10
rs17330872	3	46035097	G	A	0.530346	0.145517	3.62201e-66	0.6445	3.4322e-92
rs17347156	3	101504674	A	G	0.541737	-0.0494948	2.53856e-08	0.7199	9.592e-11
rs17384946	1	77978205	A	G	0.524321	0.0488845	2.61352e-08	0.1856	1.8618e-08
rs17412601	3	101499275	C	T	0.532335	-0.051098	9.49557e-09	0.7376	3.6878e-11
rs17425752	17	43906726	C	A	0.533579	-0.04589	4.7068e-09	0.162	5.726e-14
rs17474001	9	136267149	T	C	0.526149	0.0656871	4.98821e-16	4.649e-19	5.126e-06
rs17638604	3	45481615	T	C	0.510831	0.0549696	1.08729e-09	0.701	1.1834e-18
rs176694	9	136164593	G	T	0.524456	0.0535233	1.29101e-10	5.517e-14	0.0017544
rs17689378	17	43881790	T	C	0.53355	-0.0468747	2.18577e-09	0.1652	2e-14
rs17689471	17	43892973	C	T	0.53365	-0.0460187	4.25615e-09	0.154	4.5683e-14
rs17689882	17	43906828	A	G	0.533779	-0.0463931	3.1694e-09	0.1987	5.2319e-14
rs17689918	17	43910088	A	G	0.531211	-0.0465067	3.36399e-09	0.1568	4.5577e-14
rs17713054	3	45859651	A	G	0.518981	0.191983	1.50805e-122	0.2822	5.7799e-173
rs17714101	3	45939802	A	G	0.529483	0.153721	1.4114e-70	0.6962	7.3106e-99
rs17714228	3	45945132	C	A	0.529483	0.153771	1.34241e-70	0.6897	6.1912e-99
rs17715106	3	46422645	T	C	0.524509	0.0842973	7.02613e-22	0.8056	1.6236e-29
rs17762769	17	43893403	A	G	0.53375	-0.0461522	3.89152e-09	0.1613	4.3354e-14
rs17762882	17	43898887	C	T	0.5336	-0.0462418	3.55258e-09	0.1612	3.905e-14
rs17762912	17	43899161	C	A	0.53355	-0.0460561	4.09955e-09	0.1545	4.4051e-14
rs17763050	17	43903336	A	G	0.53345	-0.0456785	5.6033e-09	0.1528	6.9348e-14
rs17763086	17	43905481	G	T	0.533142	-0.0457074	5.53898e-09	0.1589	7.6449e-14
rs17763199	17	43910183	A	G	0.53355	-0.0458613	4.81459e-09	0.1565	5.6581e-14
rs17763537	3	45843315	T	C	0.518968	0.179084	2.00913e-97	0.2648	3.4903e-144
rs17763569	3	45843439	T	G	0.518909	0.17935	6.25912e-97	0.2666	3.1562e-143
rs17763742	3	45846769	G	A	0.519652	0.191723	8.3572e-119	0.2257	3.0131e-170
rs17764831	3	45918215	A	G	0.530946	0.148862	7.11785e-60	0.7074	1.6995e-86
rs17764980	3	45939016	A	G	0.529483	0.153867	1.22167e-70	0.6957	5.7354e-99
rs17765307	3	46385161	T	G	0.519422	0.0578297	2.85778e-09	0.3078	4.7623e-15
rs17765882	3	46416216	T	C	0.524354	0.0841746	1.13198e-21	0.7701	4.9994e-29
rs17782618	3	46440045	A	C	0.523822	0.0849346	4.35093e-22	0.849	8.6165e-30
rs17782636	3	46440072	G	T	0.523772	0.0850239	3.87557e-22	0.8388	8.3025e-30
rs17860115	21	34602305	A	C	0.471793	0.0976111	3.24024e-25	0.8023	4.1994e-30
rs17860165	21	34611730	T	C	0.473687	0.092663	1.58057e-24	0.5639	4.1484e-28
rs17860169	21	34613301	G	A	0.475197	0.10231	1.29405e-30	0.8042	5.5728e-36
rs17860241	21	34631133	G	A	0.430115	0.0967689	4.55401e-24	0.7421	2.2566e-28
rs17881482	11	34463872	A	G	0.503733	-0.0469965	1.55056e-08	0.6296	7.961e-11
rs17886200	11	34463016	A	C	0.504192	-0.0470348	1.49258e-08	0.6387	7.7915e-11
rs1799865	3	46399798	C	T	0.489073	0.0641927	8.89288e-14	0.8443	4.6422e-16
rs1799987	3	46411935	G	A	0.470052	0.0512061	3.56259e-09	0.8215	3.8274e-11
rs1799988	3	46412259	T	C	0.469645	0.0513859	3.12355e-09	0.8215	3.2644e-11
rs1800594	1	169510524	G	A	0.544887	-0.0697861	4.55228e-09	3.762e-14	0.11457
rs1826341	3	46297124	T	C	0.420868	0.0601274	2.28136e-11	0.2826	9.2998e-15
rs183211	17	44788310	A	G	0.399112	-0.0485582	2.57248e-08	0.04961	1.9324e-11
rs1846619	3	46106532	G	A	0.702923	-0.0579403	4.60387e-10	0.5014	1.2892e-11
rs185120584	1	169659128	T	C	0.503876	0.0441422	1.09088e-09	4.526e-20	0.52302
rs1859329	12	113376452	T	C	0.721541	0.0544075	6.67076e-09	0.975	5.4582e-11
rs1859331	12	113376331	A	C	0.675383	0.0563405	1.05424e-09	1	1.1973e-11
rs1859332	12	113371114	C	T	0.720762	0.0567769	1.40623e-09	0.9034	1.0285e-11
rs1859333	12	113370966	C	T	0.720155	0.0568614	1.35471e-09	0.9295	8.7525e-12
rs1859336	12	113367309	T	C	0.720183	0.0574701	8.84356e-10	0.9141	5.3857e-12
rs1860264	3	45923085	C	A	0.432329	0.0967067	5.07465e-25	0.9376	2.141e-30
rs1873616	3	46143602	C	T	0.831855	0.0595486	3.67628e-08	0.2569	3.3816e-14
rs1876827	17	43911832	C	T	0.5336	-0.0462087	3.64465e-09	0.1588	3.9049e-14
rs1876829	17	43911443	C	T	0.5336	-0.0458008	5.01436e-09	0.1587	6.2065e-14
rs1876830	17	43911352	T	C	0.5336	-0.0459285	4.54566e-09	0.1588	5.3966e-14
rs187726344	3	46563790	G	A	0.50918	0.0759087	7.77327e-14	0.5149	5.5334e-19
rs1892689	21	35286007	G	A	0.481155	0.0532202	3.48476e-09	0.1122	4.8708e-12
rs1894387	3	46392089	T	G	0.519422	0.0932931	3.93177e-25	0.3049	4.7991e-37
rs1894388	3	46392131	T	C	0.519671	0.0928805	5.24316e-25	0.2947	4.9067e-37
rs1894692	1	169467654	A	G	0.986402	-0.570478	6.34628e-53	1.218e-126	0.86371
rs190682753	3	46549918	A	C	0.511299	0.0610968	2.20047e-09	0.3497	9.9271e-11
rs1907635	3	46298116	C	T	0.420868	0.0602056	2.12679e-11	0.2844	8.621e-15
rs1907636	3	46293299	A	G	0.430076	0.0608284	1.17501e-11	0.2783	3.854e-15
rs1909596	3	46115099	G	A	0.426986	0.105223	3.29007e-31	0.5684	1.3713e-35
rs192311430	3	46191413	A	C	0.484183	0.088163	6.12449e-14	0.409	9.5744e-15
rs1976367	3	46154253	T	C	0.487468	0.104199	4.75174e-32	0.6434	3.802e-37
rs1981555	12	113372977	A	G	0.717587	0.0562845	1.78963e-09	0.9096	1.4891e-11
rs1985463	3	45940636	C	A	0.451134	0.107134	3.31149e-32	0.3429	3.347e-40
rs199436	17	44789285	G	A	0.398533	-0.0486256	2.89045e-08	0.04767	2.0421e-11
rs199438	17	44791643	A	G	0.398533	-0.049089	2.06932e-08	0.04853	1.3662e-11
rs199442	17	44820122	A	G	0.398898	-0.0493912	1.73286e-08	0.04258	9.4197e-12
rs199443	17	44819565	T	C	0.524808	-0.0433506	4.24351e-08	0.05365	3.9477e-13
rs199444	17	44818276	C	T	0.399406	-0.049939	1.17411e-08	0.04264	5.7296e-12
rs199446	17	44813169	A	G	0.673809	0.0561069	1.29703e-09	0.05345	4.1452e-13
rs199449	17	44808902	A	G	0.399627	-0.0483527	3.4371e-08	0.04264	2.2509e-11
rs1994490	3	46007702	C	T	0.529602	0.054564	2.88298e-10	0.2592	8.65e-14
rs1994492	3	45960646	C	T	0.530283	0.104806	8.89221e-30	0.5927	2.7461e-45
rs1994493	3	45960700	T	C	0.530283	0.147251	3.70945e-66	0.5927	9.173e-94
rs199452	17	44801340	T	C	0.398691	-0.0482104	3.71794e-08	0.04004	2.3942e-11
rs199453	17	44800946	T	C	0.399012	-0.047837	4.72103e-08	0.04273	3.43e-11
rs199454	17	44800110	A	G	0.672285	0.0545987	3.52488e-09	0.05644	1.5607e-12
rs199455	17	44799216	T	C	0.654508	0.0554684	1.38983e-09	0.05494	4.7116e-13
rs199501	17	44862613	G	A	0.679896	0.0564007	6.84325e-10	0.03524	1.4538e-13
rs199504	17	44861003	T	C	0.842835	0.0622477	1.55596e-08	0.04731	1.1315e-13
rs199505	17	44859410	G	A	0.850039	0.0626513	1.80257e-08	0.08076	1.3849e-13
rs199506	17	44859031	G	A	0.847471	0.0626896	1.58298e-08	0.08075	1.5528e-13
rs199512	17	44857352	C	T	0.846148	0.063422	9.76339e-09	0.08464	1.0219e-13
rs199513	17	44856932	G	A	0.847621	0.0622498	1.8273e-08	0.08303	2.1523e-13
rs199514	17	44856881	A	G	0.846456	0.0631153	1.16126e-08	0.08299	1.183e-13
rs199517	17	44854587	G	A	0.631536	0.052617	4.18047e-08	0.05356	1.7287e-11
rs199519	17	44853924	A	G	0.653879	0.0543969	2.74551e-09	0.05283	1.0742e-12
rs199520	17	44853872	A	G	0.654079	0.0541658	3.19049e-09	0.05189	1.2935e-12
rs199524	17	44848438	T	G	0.656647	0.0541041	3.73323e-09	0.05494	1.6502e-12
rs199527	17	44843667	A	G	0.651476	0.0545547	2.60913e-09	0.06338	1.2054e-12
rs199529	17	44837217	C	A	0.490484	-0.0457786	2.32622e-08	0.06219	3.1557e-12
rs199530	17	44836653	A	G	0.654765	0.0554397	1.44884e-09	0.05474	4.8625e-13
rs199531	17	44830414	C	T	0.40188	-0.0502632	9.66545e-09	0.04491	4.3651e-12
rs199536	17	44820425	C	T	0.67348	0.0566731	9.12998e-10	0.0524	2.5512e-13
rs2006231	19	4719123	T	C	0.473416	-0.056442	7.83535e-10	0.8883	5.0785e-12
rs2040388	3	46408731	A	G	0.620733	0.0626659	1.44069e-12	0.8351	8.1755e-16
rs2057778	12	113350796	T	G	0.730092	0.0600996	3.50517e-10	0.8272	3.7353e-13
rs2064061	3	45871203	G	A	0.484126	-0.056978	4.44914e-11	0.7948	8.5149e-13
rs2073058	11	34478073	G	A	0.503613	-0.0478612	8.8582e-09	0.6378	3.9778e-11
rs2073361	21	34619445	G	A	0.632048	-0.0966771	2.20591e-23	0.7916	8.3781e-28
rs2073826	9	136136963	T	G	0.541534	-0.0858362	3.99868e-23	1.42e-19	1.4486e-11
rs2073828	9	136137140	A	G	0.539523	-0.0849379	1.14312e-22	1.133e-19	3.3296e-11
rs2088690	3	46072839	T	C	0.476393	0.16375	3.03995e-69	0.3982	3.9409e-82
rs2088692	3	46077332	G	A	0.476393	0.123003	9.11305e-34	0.4079	1.1555e-41
rs2088693	3	46077390	C	T	0.472844	0.145639	1.62027e-56	0.4509	4.5522e-67
rs2097276	3	46460794	T	G	0.412822	0.0785177	1.02968e-16	0.9456	1.6536e-18
rs2097282	3	46378025	T	C	0.689415	-0.070192	8.12178e-13	0.7999	4.1596e-15
rs2097284	3	46388188	C	T	0.690102	-0.0695345	8.38045e-14	0.7986	5.2315e-16
rs2097285	3	46441176	G	T	0.501915	0.0965236	4.58477e-26	0.7041	6.9483e-31
rs2101446	3	46032959	C	T	0.833544	0.0624197	1.28288e-08	0.2999	1.7662e-14
rs2102055	3	46072704	A	G	0.47748	0.162265	3.3999e-68	0.3893	4.1611e-81
rs2102056	3	46072768	A	G	0.473975	0.120693	3.27425e-32	0.3981	1.0085e-39
rs2102497	16	54255222	C	T	0.779496	0.0610641	2.55557e-08	0.08695	4.2098e-08
rs2109069	19	4719443	A	G	0.542326	0.100163	1.17278e-28	0.9443	1.3291e-36
rs2129879	3	46046769	C	T	0.633815	-0.0544231	1.76864e-09	0.4655	2.1595e-10
rs2129881	3	46040678	G	A	0.633307	-0.0548838	1.29759e-09	0.4701	1.4702e-10
rs2131092	3	46266211	A	G	0.511602	0.0680197	6.11231e-13	0.3118	1.5256e-19
rs2157053	3	46468861	G	A	0.52224	0.0570626	4.9576e-09	0.9816	1.0851e-12
rs2157055	3	46472575	C	T	0.524362	0.0809547	4.60251e-20	0.9045	1.4942e-27
rs2157057	3	46366269	G	A	0.71629	-0.06941	2.47796e-13	0.6906	2.0096e-15
rs2171529	3	46047032	A	G	0.633815	-0.0543133	1.90329e-09	0.4652	2.3579e-10
rs2171531	3	45981171	T	C	0.530346	0.144338	2.10869e-64	0.5702	7.7401e-91
rs2173640	3	46100496	G	A	0.704726	-0.0581598	3.90639e-10	0.4772	1.1356e-11
rs2173641	3	46102786	G	T	0.704476	-0.0566765	1.08814e-09	0.5359	2.9268e-11
rs2186277	21	34593122	C	T	0.571848	0.0885909	3.90932e-21	0.136	5.9767e-23
rs2186278	21	34593150	G	T	0.472811	0.0871508	1.09771e-19	0.6194	5.8161e-23
rs2186348	21	35315160	C	T	0.456788	0.0568008	6.7464e-10	0.2541	5.2522e-12
rs2191031	3	45910870	A	G	0.503562	0.125983	6.50633e-40	0.198	5.5509e-53
rs2191032	3	45906572	T	C	0.829805	0.0642013	1.72523e-08	0.388	6.6653e-13
rs2201984	3	46094116	C	T	0.448425	0.0947373	8.87456e-27	0.8128	2.7565e-31
rs2213292	3	46360607	C	T	0.708708	-0.0687592	4.19414e-13	0.6696	4.4657e-15
rs2213868	1	169521553	A	G	0.949308	-0.213654	1.02624e-22	5.85e-68	0.32985
rs2227010	3	46411542	A	G	0.606557	0.0614234	2.75266e-12	0.5181	3.2519e-16
rs2227246	1	169208179	T	C	0.985674	-0.548925	2.96793e-51	6.964e-116	0.86456
rs2230322	3	46063329	C	T	0.476443	0.16358	4.16592e-69	0.3969	5.4998e-82
rs2234358	3	45989044	G	T	0.522136	0.0572684	3.21805e-11	0.3261	8.2495e-15
rs2236645	21	35342238	T	C	0.475271	0.0576139	3.03765e-10	0.3129	1.3207e-12
rs2236756	21	34616923	A	C	0.637758	-0.0957206	7.20975e-23	0.8034	2.8925e-27
rs2236757	21	34624917	G	A	0.661098	-0.0911732	1.69197e-19	0.5434	1.8653e-22
rs2236758	21	34625413	G	A	0.637666	-0.0977305	1.57768e-23	0.753	6.5269e-28
rs2239565	21	35288558	T	C	0.480712	0.0535937	2.79636e-09	0.1108	3.7379e-12
rs2239692	3	46488854	C	T	0.479517	0.0639074	1.12605e-11	0.7097	5.0845e-14
rs2248202	21	34603880	A	C	0.681293	0.0774658	3.03624e-15	0.03454	4.4534e-15
rs2248420	21	34605778	T	C	0.474116	0.0936889	5.62356e-25	0.5609	1.2192e-28
rs2250226	21	34632316	C	T	0.427089	0.0974906	2.64568e-24	0.7515	1.091e-28
rs2252639	21	34617729	G	A	0.630711	-0.0965866	2.18349e-23	0.8153	7.2111e-28
rs2269435	3	46487003	G	A	0.438067	0.0505268	2.39773e-08	0.4954	1.6591e-10
rs2269437	3	46487354	A	G	0.438067	0.0506932	2.15231e-08	0.505	1.5078e-10
rs2269438	3	46487430	A	G	0.438417	0.0509402	1.8081e-08	0.5109	1.2566e-10
rs2269439	3	46487439	T	C	0.438067	0.0509796	1.79715e-08	0.5106	1.2323e-10
rs2269440	3	46487546	T	C	0.438983	0.0507729	2.03693e-08	0.5291	1.5526e-10
rs2269442	3	46491073	C	A	0.4206	0.0501168	3.51858e-08	0.187	4.273e-11
rs2269899	12	113381956	T	C	0.692245	0.0548858	4.68454e-09	0.7641	2.3733e-11
rs2271616	3	45838013	T	G	0.514381	0.0745468	6.53213e-20	0.5348	8.4937e-24
rs2277732	19	4723670	A	C	0.55537	0.102786	8.61567e-30	0.6188	5.8236e-38
rs2277735	19	4700187	G	A	0.439671	-0.0500163	1.54188e-08	0.08579	4.8812e-08
rs2284550	21	34618285	A	G	0.517804	-0.0844318	3.42653e-20	0.3145	9.254e-23
rs2284551	21	34618313	G	A	0.65979	-0.0916575	9.38234e-20	0.5664	7.8049e-23
rs2284571	21	35286997	A	G	0.481155	0.0533285	3.22212e-09	0.1109	4.3421e-12
rs2284574	21	35288847	A	G	0.48116	0.0537606	2.44861e-09	0.1109	3.077e-12
rs2290859	3	101525625	T	C	0.532772	-0.0508476	1.15634e-08	0.7114	4.1628e-11
rs2300181	11	34476539	T	C	0.503563	-0.0475242	1.11975e-08	0.6339	5.2333e-11
rs2300370	21	34604557	A	G	0.475255	0.0950195	2.5793e-24	0.7935	6.1068e-29
rs2300371	21	34632241	T	C	0.463655	0.0879845	2.86776e-20	0.605	1.6809e-23
rs2302396	6	31088325	G	A	0.735063	-0.0586182	9.30617e-09	0.1173	1.3909e-08
rs2302397	6	31088241	T	C	0.735113	-0.0584979	9.99311e-09	0.1174	1.5042e-08
rs2302398	6	31088232	G	A	0.735113	-0.0585798	9.53101e-09	0.1174	1.4271e-08
rs2304256	19	10475652	A	C	0.492856	0.0627534	4.36556e-13	0.1594	6.2292e-18
rs2316763	17	43895530	T	C	0.533371	-0.0460806	4.13557e-09	0.1609	4.9562e-14
rs2316764	17	43895602	G	T	0.533142	-0.0459526	4.62732e-09	0.1624	6.2135e-14
rs2316765	17	43912454	C	T	0.5336	-0.0459845	4.34379e-09	0.1585	5.0311e-14
rs2373087	3	45968043	G	T	0.530525	0.144965	9.36478e-65	0.5421	7.0354e-92
rs2373089	3	46041909	T	C	0.632849	-0.0544952	1.65501e-09	0.4732	1.9382e-10
rs2373090	3	46042073	G	T	0.633186	-0.0546953	1.40644e-09	0.4959	1.4966e-10
rs2373149	3	46157829	G	T	0.832113	0.0591084	4.82347e-08	0.2514	4.259e-14
rs2373150	3	46169465	C	T	0.432816	0.0965303	2.22508e-24	0.9648	1.7997e-29
rs2373151	3	46169631	A	G	0.488394	0.107668	2.63389e-30	0.6324	8.3042e-36
rs2373153	3	46170324	C	A	0.493887	-0.0511926	3.38003e-08	0.2612	1.7289e-08
rs2373245	3	46470534	A	C	0.524352	0.0535272	2.12695e-08	0.8924	7.6527e-12
rs2373250	3	46471739	G	A	0.524347	0.0810055	3.7096e-20	0.9451	8.2755e-28
rs2373251	3	46471978	T	C	0.524322	0.0813356	2.78874e-20	0.945	5.3659e-28
rs2373255	3	46574877	A	C	0.524162	0.0506636	8.49806e-09	0.5464	9.2128e-10
rs2384072	12	113367422	C	T	0.720413	0.0573489	9.59502e-10	0.9098	6.0571e-12
rs2384073	12	113367595	G	A	0.720413	0.057575	8.2586e-10	0.9027	5.1688e-12
rs2384074	12	113382977	T	C	0.744498	0.0544025	1.30222e-08	0.8179	2.7381e-11
rs2420371	1	169491555	A	G	0.95414	-0.20674	6.93477e-22	2.853e-66	0.6031
rs2420372	1	169498056	G	A	0.953303	-0.172223	5.12567e-18	1.741e-65	0.68903
rs2522044	5	131791846	T	C	0.418287	0.0491778	3.03505e-08	0.286	2.1735e-08
rs2522055	5	131800599	A	C	0.416724	0.0498056	1.99261e-08	0.2561	1.6378e-08
rs2531743	3	45838300	A	G	0.617247	0.0658718	5.5871e-12	0.8447	5.7297e-15
rs2531747	3	45828586	C	T	0.604857	-0.0578965	3.33406e-10	0.9942	1.4713e-12
rs2660	12	113357442	A	G	0.730934	0.0610313	1.07313e-10	0.8623	1.2115e-13
rs2673067	3	45770087	C	A	0.597328	-0.0517171	3.36627e-09	0.4022	2.3524e-12
rs2678166	1	169435027	T	C	0.98756	-0.593414	3.77257e-54	6.396e-116	0.81219
rs2706387	5	131789557	T	C	0.418337	0.0490117	3.27717e-08	0.2607	2.7159e-08
rs2834154	21	34606634	C	A	0.477787	0.0836132	1.41126e-17	0.7941	3.415e-21
rs2834157	21	34616545	G	A	0.667494	-0.0907622	2.87751e-19	0.5649	2.6561e-22
rs2834158	21	34617213	C	T	0.638366	-0.105631	4.57694e-30	0.8062	2.0975e-35
rs2834161	21	34620207	T	C	0.63084	-0.0962123	3.44594e-23	0.7931	1.4159e-27
rs2834163	21	34620451	A	G	0.631869	-0.0963933	2.96745e-23	0.7922	1.2009e-27
rs2834164	21	34621948	C	A	0.516754	-0.0929005	4.153e-26	0.256	4.1759e-29
rs2834165	21	34622536	G	A	0.516983	-0.0837413	1.14011e-19	0.2671	5.7153e-22
rs2834166	21	34626654	A	C	0.528843	-0.0710666	3.23634e-14	0.03254	5.8503e-14
rs2834168	21	34650791	G	A	0.531055	0.0494071	6.4952e-09	0.4544	8.457e-10
rs28364025	17	43894102	C	T	0.532913	-0.0463615	3.384e-09	0.1605	3.9309e-14
rs28514894	19	50881326	C	T	0.493299	0.0621701	5.93987e-11	0.05438	1.4182e-10
rs28539486	3	46588145	T	C	0.504061	0.055772	2.22806e-09	0.5337	1.8131e-10
rs2856762	3	46413334	T	C	0.524359	0.0839959	1.33311e-21	0.7659	6.7223e-29
rs28595844	3	46591625	A	C	0.503901	0.056864	1.13922e-09	0.5448	7.9154e-11
rs28602591	9	136246666	T	C	0.520035	0.0566525	5.26878e-12	4.549e-14	0.00014485
rs28602660	9	136312071	A	G	0.52176	0.0531137	1.17267e-10	3.427e-14	0.0016357
rs28617572	3	46592895	A	G	0.487507	0.0583141	1.03262e-09	0.534	1.6468e-10
rs28658542	9	136214276	A	C	0.512498	0.0601099	9.44344e-13	2.653e-14	1.9043e-05
rs28677778	3	46322171	G	A	0.501644	0.105646	2.08631e-29	0.4552	5.4472e-37
rs28678003	1	155207733	T	C	0.497701	-0.0609961	3.72485e-13	0.09183	4.8237e-13
rs28687398	3	46592987	G	A	0.486084	0.0583404	9.78412e-10	0.5715	1.4185e-10
rs2875247	12	133129836	T	C	0.604907	0.0510344	3.76586e-08	0.9893	5.6133e-10
rs28808964	3	46045182	T	C	0.493835	-0.0507035	6.93796e-09	0.3396	2.2671e-09
rs2885734	19	4690259	C	T	0.439245	-0.0490298	2.28864e-08	0.1527	3.8739e-08
rs2886307	9	136050340	A	G	0.547204	0.0490933	1.46027e-08	3.805e-05	1.6856e-05
rs2888524	3	46368461	C	T	0.715832	-0.0693363	2.61691e-13	0.698	2.0954e-15
rs2924480	11	34529831	C	T	0.450404	-0.0616797	1.23858e-10	0.461	5.2943e-14
rs3087251	3	46418342	G	A	0.602588	0.0597643	9.34932e-12	0.5406	2.0166e-15
rs3087253	3	46418689	T	C	0.602638	0.0602561	6.29505e-12	0.5275	1.118e-15
rs3091311	3	46306476	C	T	0.444765	0.0598956	1.9341e-11	0.306	8.4857e-15
rs3091314	3	46188753	A	G	0.519086	0.108613	1.80892e-33	0.4118	2.7087e-46
rs3092957	3	46403961	A	G	0.518974	0.0578881	3.11153e-09	0.2984	6.0278e-15
rs3092958	3	46403681	A	G	0.517168	0.0952848	1.27211e-25	0.3078	9.7147e-37
rs3092959	3	46403468	A	G	0.519427	0.0931316	4.62266e-25	0.2985	5.5356e-37
rs3092961	3	46397440	G	A	0.470672	0.0752946	2.71064e-18	0.9764	1.1342e-21
rs3094197	6	31093485	G	A	0.749494	-0.0579809	1.68259e-08	0.1152	2.4186e-08
rs3094199	6	31093326	G	A	0.745523	-0.0581334	1.48567e-08	0.1089	2.3718e-08
rs3094211	6	31086402	A	G	0.735113	-0.0586941	8.94297e-09	0.1166	1.3415e-08
rs3094379	9	136334910	C	T	0.846016	-0.07873	8.40606e-11	2.379e-18	0.00036761
rs3095319	6	31088037	C	T	0.735063	-0.0584809	1.0125e-08	0.1173	1.5289e-08
rs3095320	6	31087934	A	G	0.735113	-0.0585632	9.59895e-09	0.1174	1.4405e-08
rs3095323	6	31087240	T	C	0.735063	-0.0584291	1.03805e-08	0.1171	1.5744e-08
rs3124761	9	136339755	C	T	0.848569	-0.086157	3.2159e-11	9.768e-18	0.00032201
rs3124764	9	136329954	C	T	0.851096	-0.0918834	6.38404e-12	3.461e-18	0.0002495
rs3124765	9	136328657	C	T	0.847021	-0.0912624	1.06182e-11	5.589e-18	0.00045045
rs3130565	6	31101778	C	T	0.740618	-0.0585473	4.79642e-09	0.08776	8.3049e-09
rs3131004	6	31095294	G	A	0.514057	-0.0485009	2.8641e-08	0.8326	4.8395e-10
rs3131005	6	31095864	A	G	0.752363	-0.0584226	1.46661e-08	0.1201	1.8859e-08
rs3131009	6	31098832	A	G	0.742804	-0.057805	1.29018e-08	0.2032	7.3299e-09
rs3132545	6	31089125	G	A	0.735063	-0.0584069	1.06219e-08	0.129	1.4066e-08
rs3132546	6	31088579	G	A	0.759065	-0.0581882	2.09571e-08	0.126	2.4367e-08
rs3132547	6	31087908	G	T	0.735113	-0.058931	7.77448e-09	0.1176	1.1343e-08
rs3132548	6	31086884	G	A	0.759015	-0.0580086	2.29887e-08	0.1183	2.9721e-08
rs3132551	6	31085882	G	A	0.735113	-0.0591581	6.87999e-09	0.1163	1.0053e-08
rs3132552	6	31085269	G	A	0.75792	-0.0589919	1.29747e-08	0.1202	1.54e-08
rs3132553	6	31085200	G	A	0.759065	-0.0581783	2.0914e-08	0.1139	2.8284e-08
rs3136672	3	46242785	C	T	0.469098	0.115253	6.02348e-35	0.2908	2.1857e-41
rs3136673	3	46242616	T	C	0.507158	0.106255	2.22427e-31	0.2931	7.4359e-41
rs3138042	3	46401032	G	A	0.489023	0.0640833	9.74871e-14	0.845	5.1619e-16
rs3153	21	34609505	A	G	0.473687	0.0925329	2.03768e-24	0.5779	5.0505e-28
rs3176824	3	46248385	C	T	0.516546	0.108756	1.97942e-34	0.5734	2.6246e-46
rs3176825	3	46248224	T	G	0.517456	0.108034	3.29737e-34	0.5735	2.4349e-46
rs3176826	3	46247584	A	G	0.517675	0.107724	4.3784e-34	0.5744	3.0105e-46
rs3181076	3	46250733	T	C	0.51759	0.106753	2.15308e-33	0.5722	2.21e-45
rs3181078	3	46250584	C	A	0.517706	0.0725319	4.13084e-14	0.5683	1.9549e-20
rs3204850	3	46450297	G	A	0.524738	0.0839136	8.33189e-22	0.8519	1.1483e-29
rs33910087	3	46009487	A	G	0.528844	0.148394	1.02239e-67	0.7089	7.3317e-93
rs33998492	3	46273598	A	G	0.515533	0.102901	4.67687e-31	0.3161	7.5818e-44
rs34000569	3	45999209	G	A	0.530396	0.145926	2.59264e-66	0.5841	4.2521e-93
rs34001666	3	46461944	T	C	0.439408	0.0776967	9.84147e-17	0.9959	7.9508e-19
rs34003820	3	46500127	G	T	0.515633	0.077943	2.45682e-17	0.8922	2.0612e-22
rs34005848	3	46263745	T	C	0.514914	0.108783	5.67082e-35	0.3074	1.289e-48
rs34013035	3	46220682	A	G	0.478886	0.12224	4.24886e-38	0.5966	1.206e-44
rs34013220	16	89249075	T	C	0.504343	0.0544312	3.12122e-10	0.2318	1.311e-10
rs34024447	3	46375737	T	C	0.519407	0.0941679	1.36007e-25	0.3182	1.3081e-37
rs34041956	3	46402734	A	G	0.519422	0.0929649	5.55832e-25	0.2989	7.3098e-37
rs34047915	3	46100491	T	C	0.523233	0.148206	9.32511e-64	0.4338	6.6519e-86
rs34059564	3	46226165	C	T	0.476074	0.115361	3.39129e-35	0.3047	4.9302e-42
rs34063583	3	101509948	T	C	0.532872	-0.0503746	1.52687e-08	0.7251	6.3577e-11
rs34068335	3	45954339	T	C	0.530183	0.147581	3.44129e-66	0.6545	2.6701e-93
rs34073838	3	46337692	C	A	0.519109	0.0958502	1.77381e-26	0.4026	3.3807e-38
rs34079287	3	46300870	T	G	0.5181	0.0614179	3.656e-10	0.3748	7.8035e-16
rs34093271	3	46144981	T	G	0.523354	0.10423	2.34777e-27	0.4157	1.1217e-39
rs34094455	16	89266459	C	T	0.506319	0.0523186	1.55695e-09	0.2732	5.7605e-10
rs34101673	3	46197286	T	C	0.516551	0.0738642	1.67798e-14	0.6242	1.5251e-20
rs34106161	3	46376169	T	C	0.519427	0.0938277	2.00023e-25	0.3349	2.9467e-37
rs34127208	3	46103680	T	G	0.523233	0.148484	6.20246e-64	0.4388	4.481e-86
rs34134191	3	46221531	C	T	0.518458	0.109406	6.86444e-34	0.6081	1.2783e-45
rs34148191	3	46361193	C	T	0.71629	-0.069447	2.38621e-13	0.6807	2.0152e-15
rs34155121	3	46084742	A	G	0.474675	0.147593	2.02217e-58	0.4523	2.2325e-69
rs34158984	3	46461245	T	C	0.412594	0.0783796	1.1847e-16	0.9473	1.9286e-18
rs34161138	3	101510388	C	T	0.53338	-0.0500788	1.85704e-08	0.728	8.1877e-11
rs34167705	3	46585420	C	T	0.505695	0.0514535	9.83287e-09	0.5253	8.3538e-10
rs34168660	3	46056162	A	G	0.476493	0.121796	8.47392e-33	0.404	1.5967e-40
rs34180919	3	46353199	A	G	0.519208	0.0944944	9.59603e-26	0.3294	1.1239e-37
rs34190223	3	46426007	T	C	0.524459	0.0840254	9.39859e-22	0.7998	2.5404e-29
rs34191675	3	46189448	G	A	0.507263	0.115422	3.94447e-35	0.4156	3.1531e-45
rs34193387	3	46362332	A	G	0.71619	-0.0694834	2.32575e-13	0.6829	1.9253e-15
rs34194160	3	46265854	A	G	0.514839	0.10822	1.26285e-34	0.3116	4.1007e-48
rs34198655	3	46215107	A	G	0.477188	0.121677	4.73205e-39	0.6194	1.6784e-45
rs34203322	3	46436956	G	A	0.521711	0.0574029	2.508e-09	0.8421	1.2329e-12
rs34245951	3	46469384	C	T	0.524133	0.0810884	3.7217e-20	0.9324	1.0786e-27
rs34254987	3	46083634	A	G	0.473073	0.147421	3.24161e-58	0.4521	5.0965e-69
rs34265215	3	46474902	A	C	0.524362	0.0811297	4.11417e-20	0.9417	9.2642e-28
rs34272024	3	46292339	A	G	0.500605	0.0999663	4.24453e-27	0.2333	7.2614e-35
rs34287205	9	136056318	T	C	0.552234	0.0544358	1.01633e-08	1.309e-05	3.6102e-05
rs34288077	3	45888690	G	A	0.51925	0.191115	7.00146e-121	0.2915	2.1684e-171
rs34289272	3	46263244	T	C	0.515427	0.0730032	1.94678e-14	0.3164	7.2649e-22
rs34324101	3	46000728	G	T	0.530396	0.145955	2.60778e-66	0.5908	4.9053e-93
rs34326463	3	45899651	G	A	0.518359	0.192957	7.66339e-121	0.2894	8.8315e-170
rs34338823	3	45928769	A	G	0.530846	0.15525	1.6038e-69	0.7273	1.3379e-97
rs34339943	3	46095336	C	T	0.523176	0.141821	3.52459e-42	0.4794	2.1237e-64
rs34340501	3	46225216	T	G	0.518428	0.109389	6.33154e-34	0.6017	1.1436e-45
rs34340587	3	46096043	A	G	0.519254	0.142224	3.81055e-54	0.4154	3.8133e-75
rs34351442	3	46355492	A	G	0.519198	0.0942172	1.30223e-25	0.3287	1.7761e-37
rs34354138	3	46378383	T	G	0.582485	-0.0730753	8.03765e-17	0.9416	7.4573e-20
rs34363105	3	46389745	T	C	0.519427	0.0934718	3.02266e-25	0.306	3.4439e-37
rs34374779	19	4617972	T	C	0.559912	0.0480621	1.57383e-08	0.1156	2.0558e-09
rs34376243	3	46462074	G	A	0.439258	0.0773074	1.34547e-16	0.9954	1.1403e-18
rs34376347	3	46253979	C	A	0.455899	0.0742365	1.20097e-13	0.3624	1.6576e-16
rs34378541	3	46239649	T	C	0.518149	0.110137	3.0498e-34	0.5993	4.6791e-46
rs34381952	3	45995748	C	T	0.528049	0.147514	3.57303e-67	0.5166	1.6538e-92
rs34401473	3	46189772	C	A	0.506564	0.116632	2.86222e-36	0.402	1.4934e-46
rs34406035	3	46278919	T	C	0.517563	0.0987667	1.58318e-27	0.3973	5.9671e-39
rs34409248	3	46198071	A	G	0.516551	0.109497	5.5307e-35	0.6237	9.6469e-47
rs34414382	3	46265190	T	C	0.515312	0.108063	1.10723e-34	0.3107	2.1666e-48
rs34423195	3	46249722	G	A	0.51768	0.107786	4.14574e-34	0.5731	2.7047e-46
rs34438204	3	46081306	C	T	0.523183	0.148955	1.98547e-64	0.4118	5.5578e-87
rs34452002	3	46143187	T	C	0.523354	0.145293	2.72021e-60	0.429	1.684e-81
rs34460587	3	46142464	T	C	0.523354	0.144901	4.62367e-60	0.3843	1.615e-81
rs34473395	3	46392976	T	C	0.519417	0.0932693	3.82304e-25	0.3044	4.721e-37
rs34474200	3	46460083	T	C	0.439208	0.0769545	1.72447e-16	0.9989	1.5591e-18
rs34493660	3	46052800	A	G	0.478654	0.167172	3.53991e-72	0.5321	3.716e-85
rs34517439	1	78450517	A	C	0.53803	0.0471526	4.95639e-09	0.04502	3.4118e-09
rs34518147	3	45920298	C	T	0.530946	0.14904	3.91911e-60	0.7251	1.0588e-86
rs34523728	3	46219833	A	C	0.518483	0.10934	7.45438e-34	0.6082	1.4327e-45
rs34531115	3	46257696	C	T	0.517686	0.108093	2.73547e-34	0.5928	1.9868e-46
rs34541118	19	50864721	T	C	0.526937	0.0628457	2.80094e-11	0.05158	4.9899e-11
rs34549672	3	45949954	A	C	0.455195	0.0922624	3.8487e-23	0.8582	1.4292e-28
rs34558763	3	46189924	T	C	0.522216	0.0699105	3.3616e-13	0.4279	2.8648e-20
rs34562820	3	46071081	A	G	0.522954	0.148768	3.47652e-64	0.409	1.3781e-86
rs34567015	3	46202212	A	G	0.518702	0.109191	8.39557e-34	0.6032	1.3209e-45
rs34570200	3	46220500	T	C	0.518458	0.109492	6.10946e-34	0.6071	1.0843e-45
rs34584867	3	46065963	A	G	0.476851	0.163855	2.34991e-69	0.4059	2.8622e-82
rs34610609	3	46081707	T	C	0.472844	0.145726	1.43714e-56	0.4526	3.9965e-67
rs34619093	3	46072519	A	G	0.522725	0.149363	1.28609e-64	0.4094	4.8375e-87
rs34629133	3	46462551	C	A	0.439208	0.0770411	1.66082e-16	0.9903	1.4232e-18
rs34648996	3	101511202	G	A	0.536843	-0.0501665	1.69325e-08	0.7261	6.689e-11
rs34668230	3	46530458	G	A	0.512563	0.0615147	2.01743e-11	0.45	4.3239e-13
rs34668658	3	45844198	C	A	0.519691	0.117869	3.12989e-36	0.2404	8.6969e-60
rs34671664	3	46464017	C	A	0.482932	0.0953242	5.82592e-23	0.9753	5.0681e-27
rs34677490	3	46270748	T	G	0.515292	0.107726	2.16276e-34	0.3217	6.2196e-48
rs34679077	3	46087992	A	G	0.523183	0.148908	2.31505e-64	0.4137	7.2285e-87
rs34692251	3	46273727	A	G	0.515359	0.102325	8.53616e-31	0.3266	2.1683e-43
rs34693386	3	46195402	T	C	0.516631	0.11009	2.06627e-35	0.5917	1.8763e-47
rs34709208	3	46374653	A	G	0.519243	0.0941191	1.51921e-25	0.3664	4.0641e-37
rs34725611	19	10477067	G	A	0.492111	0.0627398	4.80411e-13	0.183	9.5203e-18
rs34745455	3	46267333	C	T	0.515307	0.107893	1.4433e-34	0.3122	3.1722e-48
rs34754340	3	46041837	T	C	0.530638	0.145275	1.70967e-64	0.6333	3.668e-90
rs34759387	17	47788755	A	G	0.492144	0.0575536	5.68197e-09	0.7366	9.9926e-11
rs34759782	3	46260444	A	G	0.462788	0.115519	8.12885e-36	0.3565	8.9942e-42
rs34766614	3	46107601	G	A	0.523233	0.149655	7.5571e-65	0.4557	3.243e-87
rs34767161	3	46592517	T	C	0.504348	0.0567783	1.16316e-09	0.5176	8.9744e-11
rs34774687	3	46073314	C	T	0.476393	0.163705	3.25217e-69	0.3988	4.2846e-82
rs34783306	3	46462023	C	T	0.439258	0.0774664	1.16121e-16	0.9954	9.6661e-19
rs34827868	3	46493855	A	G	0.515458	0.078224	1.60891e-17	0.938	9.5908e-23
rs34836513	3	46046459	A	G	0.530867	0.144543	6.27878e-64	0.6311	1.5091e-89
rs34847985	3	45949753	G	A	0.445869	0.109905	1.47567e-30	0.3147	4.5929e-39
rs34849862	3	46001367	A	C	0.530396	0.146135	2.24958e-66	0.5926	3.7193e-93
rs34863575	3	46094063	G	A	0.523233	0.148574	4.29174e-64	0.4583	3.4018e-86
rs34865316	3	46247456	G	A	0.517904	0.107379	6.11548e-34	0.575	3.8868e-46
rs34867672	3	46088282	C	T	0.470096	0.147981	2.0536e-58	0.4532	5.024e-69
rs34870159	3	46189490	C	T	0.506386	0.115819	1.18983e-35	0.3943	8.8119e-46
rs34883716	3	46427037	G	A	0.524459	0.084042	9.192e-22	0.801	2.4312e-29
rs34897745	3	46198376	C	A	0.516541	0.109634	4.63369e-35	0.6242	7.6053e-47
rs34901975	3	45916786	A	G	0.530946	0.149175	4.0595e-60	0.7247	9.7854e-87
rs34904359	3	46503906	G	T	0.515657	0.076475	8.82955e-17	0.996	5.4244e-22
rs34906043	3	46094623	T	C	0.513611	0.103196	2.92557e-32	0.5527	1.42e-37
rs34919616	3	46250008	A	G	0.51768	0.10763	5.17998e-34	0.5721	3.6031e-46
rs34920132	3	46226769	G	A	0.47699	0.115191	3.85928e-35	0.3049	5.0325e-42
rs34924300	3	46088336	T	G	0.471978	0.147632	3.0938e-58	0.4618	6.563e-69
rs34927844	3	46493167	T	C	0.515458	0.0779906	1.99093e-17	0.9454	1.2063e-22
rs34932765	3	46461950	A	G	0.439408	0.0773133	1.37053e-16	0.9955	1.1661e-18
rs34963630	3	101504817	T	C	0.527806	-0.0503978	1.5658e-08	0.7377	7.715e-11
rs34985947	3	46260008	T	C	0.475343	0.1143	2.05267e-35	0.3584	5.4162e-42
rs34988015	3	46356048	C	T	0.518658	0.093654	1.9276e-25	0.326	3.4864e-37
rs34997818	3	46468467	A	G	0.524128	0.0809236	4.42877e-20	0.9219	1.5192e-27
rs35028116	3	46081333	C	T	0.472844	0.145653	1.58171e-56	0.4525	4.4687e-67
rs35028989	19	50851934	T	C	0.512313	0.0591401	1.7891e-11	0.0387	7.3103e-11
rs35035328	3	46276078	C	T	0.515946	0.100697	2.38077e-28	0.3497	1.1807e-39
rs35038885	1	77960789	G	A	0.527369	0.0484963	3.17497e-08	0.1734	2.4412e-08
rs35044562	3	45909024	G	A	0.519809	0.191023	5.24497e-119	0.26	1.9016e-170
rs35053103	3	46367918	A	G	0.714995	-0.0694664	2.20661e-13	0.69	1.8171e-15
rs35056755	3	46566242	C	T	0.510849	0.0530841	8.69903e-09	0.5396	5.2256e-10
rs35088929	3	46487737	C	A	0.515613	0.0781848	1.89032e-17	0.9636	5.8621e-23
rs35110864	3	46154457	A	G	0.523304	0.145581	2.2343e-60	0.408	1.026e-81
rs35117954	3	46338831	G	A	0.519333	0.0952588	3.12372e-26	0.4151	7.324e-38
rs35118578	3	46463884	C	A	0.524659	0.0554455	7.20839e-09	0.9923	7.6577e-13
rs35124447	3	46538569	A	G	0.512752	0.0618205	1.34617e-11	0.3978	3.7316e-13
rs35154152	1	155172725	C	T	0.488467	-0.075022	3.73495e-18	0.3559	9.2485e-20
rs35159820	3	46068473	G	A	0.477766	0.163249	6.00321e-69	0.4052	6.8715e-82
rs35161099	3	46067507	G	T	0.522725	0.149248	1.66061e-64	0.4162	8.037e-87
rs35162796	3	46204379	T	C	0.515859	0.110285	2.55875e-35	0.6288	6.3093e-47
rs35178150	3	46194769	A	G	0.519272	0.109329	2.21464e-33	0.4722	5.8063e-46
rs35195804	3	46260195	G	A	0.47487	0.114467	1.67598e-35	0.3599	4.6888e-42
rs35203745	3	46322289	C	T	0.499684	0.106751	6.86006e-30	0.501	4.1507e-37
rs35209528	3	46003496	C	T	0.530446	0.146107	1.84989e-66	0.6028	3.8164e-93
rs35218998	3	46328715	C	T	0.519134	0.0960801	1.31848e-26	0.409	2.448e-38
rs35238788	3	46386039	C	T	0.558523	-0.0522392	1.91683e-09	0.9184	3.1594e-11
rs35260614	3	46433508	C	T	0.525432	0.081257	1.36976e-20	0.8415	2.4784e-28
rs35280891	3	45951647	A	G	0.531523	0.147948	2.76888e-64	0.5094	2.979e-91
rs35288652	3	46209427	C	T	0.51568	0.102647	9.99974e-28	0.623	1.3069e-38
rs35301114	9	136056306	T	G	0.552134	0.0524637	1.48408e-09	1.556e-05	3.885e-06
rs35333961	9	136056165	A	G	0.552284	0.0518238	2.15057e-09	1.555e-05	5.3661e-06
rs35334665	3	46061218	C	T	0.522547	0.14969	8.80041e-65	0.4191	4.6054e-87
rs35354367	3	46250799	G	A	0.517691	0.107565	5.58425e-34	0.5722	4.0008e-46
rs35359253	3	46162751	G	A	0.488944	0.106812	5.898e-30	0.6335	2.271e-35
rs35373513	3	46312953	T	C	0.519149	0.0962935	9.36097e-27	0.3979	1.3163e-38
rs35379058	16	89264167	T	C	0.50278	0.0556082	1.25204e-10	0.1909	6.7603e-11
rs35386789	3	46463874	A	G	0.524294	0.0840538	1.87558e-21	0.9723	1.1425e-29
rs35413141	3	46389649	A	G	0.519597	0.0935352	3.32345e-25	0.3061	3.5593e-37
rs35429781	3	46253607	C	A	0.517686	0.107649	5.27777e-34	0.5685	3.4709e-46
rs35434266	3	46206999	T	G	0.516775	0.109555	4.29802e-35	0.6355	6.6711e-47
rs35454877	3	46059484	C	T	0.476672	0.164048	1.76476e-69	0.4145	2.4506e-82
rs35462017	3	46165252	C	T	0.488515	0.10743	3.03892e-30	0.6343	1.0011e-35
rs35463555	19	50877680	A	G	0.523535	0.0660449	1.51014e-14	0.05417	1.8582e-14
rs35464221	3	46169040	T	C	0.525375	0.144422	8.03564e-58	0.3997	5.3213e-79
rs35477280	3	45974092	A	G	0.530883	0.144568	1.02657e-64	0.5633	5.2551e-92
rs35481399	3	46265580	A	C	0.470415	0.0769091	1.95802e-14	0.1556	2.4414e-18
rs35501575	3	45993645	T	C	0.528335	0.148981	6.17023e-68	0.5757	7.4899e-94
rs35508621	3	45880481	C	T	0.518583	0.192715	6.1365e-122	0.3153	4.7592e-171
rs35511592	3	46334846	A	G	0.519109	0.059996	7.46082e-10	0.3817	1.3916e-15
rs35513549	3	46408180	A	C	0.519188	0.0936068	3.74533e-25	0.2962	4.463e-37
rs35516519	3	46423666	T	C	0.524459	0.0842076	7.64858e-22	0.7972	1.9851e-29
rs35516580	3	46107498	G	A	0.523791	0.149165	1.40851e-64	0.4584	4.2755e-87
rs35522855	19	50846561	G	A	0.506211	0.0582367	4.29831e-11	0.0316	2.4259e-10
rs35525815	3	46006269	T	C	0.52787	0.148132	1.30334e-67	0.6205	4.1854e-92
rs35535549	9	136056769	T	C	0.552234	0.0522744	1.68845e-09	1.39e-05	4.639e-06
rs35539222	3	46154272	C	T	0.523354	0.145634	2.09722e-60	0.4074	9.3944e-82
rs35560301	3	46220506	G	T	0.518458	0.109419	6.74558e-34	0.6071	1.2415e-45
rs35566550	3	46210512	T	G	0.516765	0.109176	7.51943e-35	0.6354	1.3837e-46
rs35568430	3	46455541	T	C	0.524738	0.0831004	2.31571e-21	0.8824	3.5235e-29
rs35574495	19	4686988	T	G	0.553739	0.0671731	1.93193e-16	0.1302	2.4775e-20
rs35581648	3	46170897	T	G	0.525146	0.144962	4.65218e-58	0.4208	4.7756e-79
rs35587265	3	46259296	G	A	0.517601	0.106916	1.72577e-33	0.607	2.4902e-45
rs35601704	3	46389547	A	G	0.518964	0.093705	3.03325e-25	0.3059	5.5484e-37
rs35613615	3	46265243	C	T	0.515302	0.107975	1.26171e-34	0.3111	2.5883e-48
rs35614049	3	46255476	C	T	0.517695	0.107978	3.42161e-34	0.591	2.5365e-46
rs35617599	19	50874794	A	G	0.52625	0.0664847	1.06662e-14	0.05932	1.0661e-14
rs35617677	3	46258740	T	C	0.517691	0.0725069	4.37019e-14	0.6023	2.8244e-20
rs35624553	3	45867440	G	A	0.519046	0.183659	5.55943e-104	0.2926	1.5129e-151
rs35646896	3	46320120	T	G	0.519134	0.0963674	9.49454e-27	0.4069	1.457e-38
rs35657218	3	46094462	G	A	0.472394	0.104438	2.41748e-32	0.5522	5.5544e-37
rs35669129	3	46055250	A	G	0.476593	0.166977	7.80411e-72	0.5287	1.487e-84
rs35678191	3	46271399	C	T	0.472028	0.113351	6.65874e-35	0.1591	6.6789e-42
rs35685805	3	46202778	C	T	0.518707	0.109121	9.2101e-34	0.5999	1.4287e-45
rs35731912	3	45889949	T	C	0.515459	0.19851	2.72996e-124	0.2593	2.8013e-169
rs35751180	3	46056173	T	C	0.521551	0.111298	3.22177e-31	0.5207	7.2445e-44
rs35754688	3	46187706	T	C	0.503563	0.117359	1.52163e-37	0.3935	9.1446e-48
rs35760835	3	46532741	A	G	0.512553	0.0613041	2.34771e-11	0.4493	5.2295e-13
rs35772789	3	46095104	G	A	0.523233	0.108452	4.76512e-30	0.4595	4.0778e-43
rs35775079	3	46262111	T	C	0.518138	0.107741	3.94294e-34	0.6265	3.1398e-46
rs35799195	3	101521927	G	A	0.533672	-0.0495661	3.55419e-08	0.7248	1.6802e-10
rs35810977	3	101531380	A	G	0.531041	-0.0497583	2.44892e-08	0.7325	1.2291e-10
rs35814488	3	46073923	G	A	0.476393	0.163337	6.33147e-69	0.3987	9.1924e-82
rs35821444	3	46433243	T	G	0.524509	0.0839342	9.99255e-22	0.8331	2.0579e-29
rs35827997	3	46001720	G	T	0.528556	0.146708	9.98285e-67	0.5264	3.8032e-92
rs35831747	3	45970391	A	G	0.529867	0.14497	2.71901e-64	0.582	1.1153e-90
rs35832211	3	46460873	T	C	0.439666	0.077475	1.07283e-16	0.998	8.8761e-19
rs35855315	3	46006239	G	A	0.528327	0.147682	2.33807e-67	0.6279	4.3026e-92
rs35864396	3	46592520	T	C	0.504104	0.0567661	1.19585e-09	0.539	8.4793e-11
rs35883205	3	46053968	G	A	0.522926	0.152507	3.04327e-67	0.5347	1.0974e-89
rs35883833	3	46474992	T	C	0.523769	0.0809032	6.79629e-20	0.9053	3.3306e-27
rs35895909	3	46460967	T	C	0.439258	0.0775096	1.0607e-16	0.9979	8.847e-19
rs35896106	3	45841938	T	C	0.512661	0.192682	1.06936e-101	0.3838	2.2814e-136
rs35919278	3	46213594	G	A	0.516765	0.109068	8.49653e-35	0.6322	1.5645e-46
rs35921206	3	46057233	A	C	0.472154	0.0828139	3.25905e-10	0.4514	1.0722e-14
rs35930050	3	46065763	A	G	0.476393	0.163809	2.76821e-69	0.406	3.8942e-82
rs35942803	3	46208783	C	T	0.51677	0.109349	5.73701e-35	0.635	9.7373e-47
rs35943069	3	46391648	G	T	0.51988	0.092876	4.53e-25	0.3056	3.7661e-37
rs35951367	3	46118439	C	T	0.524755	0.124236	3.70868e-45	0.238	4.0047e-62
rs35984988	3	46261256	G	A	0.47485	0.114308	2.12714e-35	0.369	6.6875e-42
rs36000011	3	46265535	A	C	0.460139	0.115578	5.2055e-36	0.1523	1.5595e-42
rs36010446	3	46226725	A	G	0.518114	0.109764	5.25651e-34	0.5862	8.3562e-46
rs36020695	3	46476710	G	A	0.49921	0.0926858	1.29665e-22	0.9159	3.7835e-27
rs36030692	3	46475323	A	G	0.52366	0.0815151	3.62943e-20	0.9503	1.1222e-27
rs36039366	3	46003537	A	G	0.528786	0.146793	6.89904e-67	0.5495	2.2945e-92
rs36040135	3	46061304	G	A	0.476443	0.163868	2.52705e-69	0.4091	3.6013e-82
rs36056379	3	46462239	T	C	0.439258	0.0773064	1.35265e-16	0.9938	1.1379e-18
rs36057789	3	46117096	G	A	0.523204	0.148397	8.3398e-64	0.4436	7.1838e-86
rs36076592	3	46370804	A	G	0.555481	-0.0624069	6.87405e-13	0.9819	1.3184e-15
rs36078103	3	46311782	T	C	0.519149	0.0606972	4.39193e-10	0.3984	7.5752e-16
rs36082746	3	46461621	T	C	0.439208	0.0777398	8.70476e-17	0.9949	6.9661e-19
rs36122610	3	46022833	A	G	0.530217	0.146438	5.58033e-67	0.6886	7.7863e-93
rs36189995	3	46190064	G	A	0.508916	0.112347	2.23102e-30	0.4607	2.2727e-40
rs3742238	13	113540425	T	C	0.526869	0.0612394	1.56152e-12	0.9468	2.2462e-15
rs3746861	21	35271200	T	C	0.464023	0.0549031	1.55638e-09	0.1287	5.6819e-12
rs3749461	3	46395313	G	A	0.519417	0.0928924	5.9667e-25	0.3028	8.6199e-37
rs3759375	12	113373588	G	A	0.720105	0.0563712	1.76359e-09	0.9197	1.2961e-11
rs3759376	12	113373563	G	A	0.720105	0.0563823	1.80033e-09	0.9064	1.399e-11
rs3774630	3	46244273	T	C	0.508819	0.0625308	3.02393e-11	0.5377	7.9259e-16
rs3774641	3	45937833	T	G	0.505409	0.122946	6.92915e-43	0.2388	2.5366e-55
rs3774666	3	45731732	C	A	0.508369	-0.051303	3.28102e-09	0.8267	1.7905e-11
rs3785928	17	47903146	A	G	0.476707	0.0631762	1.13235e-10	0.8389	1.5594e-11
rs3821884	3	46016599	G	T	0.565079	0.0537713	7.9287e-10	0.2605	2.3951e-13
rs3826267	16	89260826	T	C	0.510124	0.0540287	3.26941e-10	0.2537	1.0105e-10
rs3828477	3	46483717	G	T	0.462925	0.0623275	1.25915e-10	0.5469	1.6094e-13
rs3848456	17	47940623	A	C	0.470008	0.0710716	4.59085e-13	0.9151	3.6178e-14
rs3851347	3	46053778	G	A	0.444167	0.0959778	2.4995e-27	0.911	1.5651e-32
rs3918354	3	46393463	G	A	0.518772	0.0560322	9.98229e-09	0.3039	2.8689e-14
rs3918358	3	46394419	A	C	0.689285	-0.0695559	7.94388e-14	0.821	4.502e-16
rs3918365	3	46398364	G	A	0.519538	0.0940324	2.39536e-25	0.2999	2.4276e-37
rs3918368	3	46403240	A	G	0.518043	0.0946221	1.82055e-25	0.2985	5.799e-37
rs3934895	3	46527141	T	C	0.512782	0.0618379	1.56195e-11	0.457	2.9275e-13
rs4086987	3	46293490	C	A	0.445586	0.0605763	1.31218e-10	0.3054	4.2083e-14
rs41264915	1	155167786	G	A	0.486453	-0.0755558	4.31521e-19	0.2934	1.432e-20
rs41289616	3	45997263	C	T	0.528786	0.106564	2.9262e-31	0.5348	3.7672e-46
rs41289622	3	46014545	G	T	0.530217	0.146808	2.38745e-67	0.7072	3.423e-93
rs41296107	9	136270992	T	C	0.521863	0.0506197	1.61179e-10	6.937e-13	0.0011422
rs41302667	9	136330428	A	G	0.521915	0.0515792	3.49826e-10	7.277e-14	0.0031715
rs41302673	9	136270538	G	T	0.521776	0.0544183	9.11345e-12	3.544e-15	0.00061644
rs41338844	3	46272951	A	G	0.507624	0.0501674	6.41866e-09	0.3463	2.2112e-21
rs4134396	3	46357030	A	G	0.708964	-0.0687934	3.06373e-13	0.6827	3.1311e-15
rs41432149	19	50882172	T	C	0.523519	0.0624421	3.89232e-11	0.046	8.8219e-11
rs41432345	3	46250374	C	T	0.490227	0.110164	9.50855e-34	0.3383	2.7632e-41
rs41537946	3	46260860	T	C	0.47479	0.113234	1.22387e-34	0.3638	4.5935e-41
rs415430	17	44859144	T	C	0.847721	0.063029	1.38198e-08	0.08002	1.2366e-13
rs4234453	3	46084949	A	C	0.471844	0.146878	2.75112e-57	0.5119	9.6528e-68
rs4238034	12	113397143	C	T	0.733969	0.0530723	2.42694e-08	0.5532	7.1362e-11
rs4264045	1	169470748	G	T	0.950943	-0.165874	6.91249e-17	5.964e-66	0.65823
rs430685	17	44859148	C	T	0.847471	0.0631658	1.30771e-08	0.07997	1.1028e-13
rs4309444	17	43895797	C	T	0.5336	-0.0460401	4.1815e-09	0.1623	4.9929e-14
rs4314213	3	46093343	C	T	0.444397	0.0939478	2.77519e-26	0.8718	7.3003e-31
rs4318588	3	46170049	C	T	0.432816	0.0965463	2.20496e-24	0.9647	1.8162e-29
rs4333119	3	46096501	T	G	0.491653	-0.0484268	3.13929e-08	0.2392	2.2954e-08
rs4335809	17	43902216	T	C	0.5336	-0.045799	4.99292e-09	0.159	6.1484e-14
rs4339140	3	46094762	A	G	0.481646	0.130328	1.43651e-32	0.2707	1.1764e-44
rs4341787	17	43902505	T	C	0.5336	-0.045724	5.30586e-09	0.1589	6.7962e-14
rs4342086	3	101503765	A	G	0.537122	-0.0495477	2.51107e-08	0.7262	1.1115e-10
rs4345106	3	46460494	C	T	0.43875	0.077279	1.31592e-16	0.9998	1.1553e-18
rs4348570	9	136062071	C	A	0.525161	0.0571716	3.16254e-08	0.0001099	2.7258e-05
rs4373103	3	46138455	A	G	0.523483	0.144708	4.30957e-60	0.4414	2.5661e-81
rs4388012	3	45996501	G	A	0.528786	0.146881	6.50705e-67	0.5204	1.2041e-92
rs4396933	3	46094803	C	A	0.746572	0.0556743	2.73705e-08	0.1754	8.7164e-13
rs4411920	3	46077525	G	A	0.444446	0.101259	5.34031e-30	0.9524	1.2673e-35
rs4413345	3	46310921	C	T	0.431632	0.0582537	2.12953e-10	0.6423	1.4231e-12
rs4443214	3	46177864	C	T	0.470904	0.138856	3.70137e-47	0.1167	1.1841e-57
rs4465978	3	46638223	T	G	0.511325	0.0584015	2.21737e-10	0.4964	3.6671e-14
rs4473594	3	46337356	A	G	0.519104	0.0957294	2.07179e-26	0.3846	3.3151e-38
rs4475253	5	131776506	G	A	0.419834	0.0517433	5.38693e-09	0.1684	7.0657e-09
rs4482334	17	43912830	C	T	0.5336	-0.0459424	4.49731e-09	0.1699	6.1675e-14
rs4493469	3	46177992	C	T	0.523283	0.122732	7.45958e-42	0.2646	1.4899e-59
rs4525537	17	43912723	C	T	0.5336	-0.0461111	3.93023e-09	0.1697	5.0866e-14
rs4547741	3	46500458	T	C	0.515443	0.0781666	1.35182e-17	0.9014	8.8499e-23
rs4553897	21	34599084	A	G	0.474692	0.0869826	9.52175e-20	0.6166	5.0218e-23
rs4566211	17	43895696	A	G	0.5336	-0.0455575	6.09639e-09	0.161	8.4798e-14
rs4566212	17	43895751	A	G	0.5336	-0.0457519	5.21797e-09	0.1607	6.7588e-14
rs4682799	3	45993606	C	T	0.512837	0.0576147	2.94733e-11	0.3443	7.995e-15
rs4682801	3	46021218	T	G	0.77571	0.0675928	1.9534e-10	0.2868	1.5923e-14
rs4682806	3	46132281	T	C	0.43154	0.0918561	5.35323e-25	0.9794	1.0343e-29
rs4682809	3	46150051	G	A	0.473982	0.0610026	3.25861e-10	0.9985	1.9141e-12
rs4682810	3	46152501	A	G	0.430008	0.093005	1.84906e-25	0.9727	4.0596e-30
rs4683140	3	45822918	C	T	0.657015	-0.0519539	4.83868e-08	0.4088	8.6482e-12
rs4683143	3	45855172	C	T	0.662845	-0.0701579	4.55107e-13	0.1604	5.8114e-14
rs4683146	3	45898221	A	G	0.498415	-0.0601434	6.99722e-11	0.5912	1.9463e-12
rs4683147	3	45948264	A	G	0.490182	-0.0579163	5.30717e-10	0.2497	1.5561e-10
rs4683158	3	46010077	T	C	0.841241	0.0607251	2.58787e-08	0.324	1.3237e-14
rs4683159	3	46025013	G	A	0.67028	-0.0568961	8.49134e-10	0.4598	8.5292e-11
rs4683162	3	46083941	T	G	0.466396	0.147245	5.56837e-57	0.4506	3.2151e-67
rs4683163	3	46084372	C	A	0.472614	0.147535	2.84225e-58	0.4523	4.8338e-69
rs4683164	3	46084461	G	A	0.472844	0.147348	3.78368e-58	0.4265	4.7824e-69
rs4683168	3	46092347	T	C	0.475935	0.0932233	2.0753e-26	0.8407	4.8168e-31
rs4683170	3	46092793	A	C	0.712538	-0.0557627	2.13576e-09	0.6117	3.427e-11
rs4683172	3	46098976	T	G	0.755341	0.0564686	1.88639e-08	0.4417	5.5024e-12
rs4683173	3	46099012	G	A	0.754654	0.0566343	1.69339e-08	0.4422	4.9564e-12
rs4683177	3	46126467	C	T	0.829823	0.0598799	2.81925e-08	0.244	2.9566e-14
rs4683180	3	46140770	C	T	0.549999	-0.0482395	2.79331e-08	0.169	3.0935e-08
rs4683189	3	46274765	G	A	0.558448	0.0516587	2.7488e-08	0.5967	8.5833e-11
rs4683198	3	46329278	A	G	0.721474	-0.0702491	2.71412e-12	0.8675	9.3679e-15
rs4683206	3	46335669	A	G	0.551466	-0.0605957	3.65414e-12	0.8492	4.9876e-15
rs4683207	3	46335887	T	C	0.551516	-0.0606561	3.48119e-12	0.849	4.6937e-15
rs4683219	3	46381407	A	C	0.558015	-0.0522446	1.92156e-09	0.9179	3.1871e-11
rs4714474	6	41503561	A	G	0.447349	0.0704586	7.25825e-09	0.09517	2.0219e-08
rs4755375	11	34508128	C	T	0.675631	0.0564132	2.5884e-09	0.9317	6.3728e-11
rs4766663	12	113362974	G	A	0.720363	0.0575136	8.62062e-10	0.9105	5.2593e-12
rs4766665	12	113363109	C	T	0.720005	0.0576378	7.94333e-10	0.9075	4.8689e-12
rs4766666	12	113364332	G	A	0.718989	0.0574654	8.69827e-10	0.9087	5.6035e-12
rs4766667	12	113364633	A	G	0.720363	0.0576508	7.86205e-10	0.9072	4.7509e-12
rs4766668	12	113364780	C	T	0.713952	0.0580621	5.33273e-10	0.9064	3.5459e-12
rs4766670	12	113364873	G	A	0.71926	0.0597597	1.41323e-09	0.9165	5.0704e-12
rs4766671	12	113365065	G	A	0.720133	0.0574316	9.07597e-10	0.9082	5.7118e-12
rs4766672	12	113365148	G	A	0.713005	0.0571116	1.09713e-09	0.925	7.3562e-12
rs4766673	12	113365161	G	A	0.720363	0.0573704	9.46846e-10	0.906	6.0546e-12
rs4766674	12	113365201	T	G	0.720363	0.0577783	7.20671e-10	0.9083	4.2337e-12
rs4766676	12	113365581	T	C	0.715573	0.056971	1.25615e-09	0.9066	8.8059e-12
rs4767024	12	113358791	C	T	0.729684	0.061933	6.41962e-11	0.9699	1.0057e-13
rs4767025	12	113358794	T	C	0.729584	0.0623338	4.8214e-11	0.9744	7.1275e-14
rs4767026	12	113359132	G	A	0.728202	0.0621106	5.73589e-11	0.978	1.2298e-13
rs4767027	12	113359157	C	T	0.729554	0.0567159	4.49563e-08	0.9752	1.499e-10
rs4767028	12	113359188	G	A	0.730034	0.0625843	4.28655e-11	0.9796	7.791e-14
rs4767029	12	113359318	A	G	0.729634	0.0611628	1.09409e-10	0.8579	1.1505e-13
rs4767030	12	113359577	T	C	0.729684	0.0615025	8.50554e-11	0.9314	1.1972e-13
rs4767032	12	113363077	G	T	0.720413	0.0577335	7.49068e-10	0.9107	4.389e-12
rs4767034	12	113364471	G	A	0.720363	0.0575909	8.18499e-10	0.9162	4.7991e-12
rs4767041	12	113378677	A	G	0.68223	0.0537347	5.20142e-09	0.9358	1.0471e-10
rs4767044	12	113402899	A	C	0.770025	0.0533797	4.30738e-08	0.6075	5.1612e-11
rs4802696	19	50849211	A	G	0.506169	0.0563119	8.48049e-09	0.03311	5.2284e-08
rs4802703	19	50884885	A	C	0.530586	0.053578	5.30044e-09	0.01977	5.8453e-08
rs4807625	19	4731026	T	C	0.491955	-0.0592534	1.65151e-10	0.6894	3.4332e-12
rs4817554	21	34625998	G	T	0.515226	-0.0824216	5.31218e-19	0.2713	3.4657e-21
rs4962114	9	136129611	A	G	0.470166	-0.0574684	3.74144e-09	3.088e-13	0.0018329
rs4962115	9	136129642	G	T	0.464537	-0.053447	9.05512e-10	3.112e-13	0.00024917
rs4962116	9	136129716	A	G	0.469938	-0.0542344	8.05156e-10	3.196e-13	0.00025875
rs4962153	9	136323754	G	A	0.851001	-0.0788483	4.01547e-11	3.416e-18	0.00019227
rs4987053	3	46306700	C	T	0.497221	0.107122	7.15696e-30	0.4654	6.7325e-37
rs4988618	12	113363178	A	G	0.720363	0.0576409	7.93128e-10	0.9074	4.7956e-12
rs5015750	3	46499403	A	G	0.513128	0.0792966	9.22e-18	0.8675	1.6704e-22
rs5023077	12	133141973	C	T	0.574941	-0.0500652	1.00079e-08	0.2501	3.7852e-12
rs558240	9	136157133	A	G	0.558543	0.0508974	1.91566e-09	3.006e-13	0.0015966
rs55875328	3	46051702	A	G	0.476414	0.16677	1.16112e-71	0.5271	2.4782e-84
rs55915917	17	43892784	G	T	0.554218	-0.0457356	4.95658e-08	0.1355	2.0158e-13
rs55943044	17	43872228	A	G	0.532992	-0.0463459	3.44834e-09	0.1474	3.2622e-14
rs559723	9	136150484	G	A	0.539657	0.0972161	4.1823e-24	2.488e-33	8.8173e-08
rs56079299	21	34589811	G	A	0.471324	0.0867478	1.65221e-19	0.6106	1.0487e-22
rs56099546	17	43894609	G	A	0.533829	-0.0463003	3.37449e-09	0.176	4.2634e-14
rs56127111	17	43913315	T	C	0.5336	-0.045829	4.93002e-09	0.1588	6.0271e-14
rs56319902	17	43871982	T	C	0.53345	-0.0464043	3.28019e-09	0.1758	4.1787e-14
rs56331328	3	45737844	T	C	0.506359	-0.0514523	3.19163e-09	0.807	1.757e-11
rs56332428	3	45989873	T	C	0.528049	0.145226	9.28823e-65	0.5256	2.2044e-89
rs56343119	9	136237672	A	C	0.530954	0.0730601	3.13284e-18	1.908e-21	1.7483e-06
rs56357543	17	43894547	T	C	0.533829	-0.0462452	3.53002e-09	0.1761	4.5464e-14
rs57115330	3	46255262	C	T	0.473929	0.114208	2.46448e-35	0.3743	9.5621e-42
rs57437758	3	46070353	C	A	0.476393	0.163793	3.00858e-69	0.4009	4.0115e-82
rs57484342	12	113371973	G	A	0.720283	0.0572872	9.95652e-10	0.9014	6.6906e-12
rs57542549	3	46039152	C	T	0.632671	-0.0543647	1.80017e-09	0.4663	2.2206e-10
rs58079876	16	89251776	A	G	0.505166	0.0540117	4.22454e-10	0.2859	1.2327e-10
rs58081338	9	136128329	C	T	0.469251	-0.0536725	1.28479e-09	2.318e-13	0.00037289
rs583954	19	50853680	C	A	0.497667	0.0584966	1.51809e-09	0.04077	6.8918e-09
rs58552652	3	46078292	T	C	0.473494	0.1451	8.35253e-56	0.4494	2.6695e-66
rs58658478	3	101511667	A	G	0.541508	-0.0496578	2.30694e-08	0.7194	8.4739e-11
rs59323905	19	50848025	A	G	0.506769	0.0592576	1.71081e-11	0.03317	8.5297e-11
rs59442348	11	34444174	C	T	0.492921	-0.0487022	6.43921e-09	0.6662	4.3309e-11
rs59521415	3	46157067	T	G	0.488844	0.0714492	3.26409e-13	0.6253	2.1121e-15
rs599100	19	50867729	A	G	0.505509	0.0590808	5.04606e-09	0.04578	1.7994e-08
rs6009	1	169498834	C	T	0.924544	-0.104012	1.19787e-09	6.211e-65	0.51747
rs60132559	19	50867106	T	C	0.513601	0.0666446	1.13947e-14	0.0578	1.397e-14
rs60182980	19	50845704	A	G	0.507201	0.0549925	2.26816e-08	0.03374	1.4565e-07
rs6025	1	169519049	C	T	0.985659	-0.461254	3.29663e-44	2.033e-130	0.62596
rs60586860	17	47946055	T	C	0.406012	0.0592805	6.67194e-10	0.7219	1.5926e-10
rs61079448	3	46157111	T	C	0.471732	0.0932231	8.21379e-26	0.936	1.2628e-30
rs61266553	12	113371977	G	A	0.720333	0.0573231	9.71001e-10	0.9013	6.4903e-12
rs61396602	3	101509046	C	T	0.536843	-0.0499033	1.99987e-08	0.7254	8.2639e-11
rs61556067	3	46051908	G	A	0.476764	0.167968	1.54e-71	0.534	2.3078e-84
rs616154	9	136150466	T	C	0.535336	0.096771	6.77265e-24	3.494e-33	1.0659e-07
rs61650989	3	46054156	T	G	0.478882	0.122642	1.49763e-33	0.5268	3.9311e-41
rs61738875	1	155181989	A	G	0.50726	-0.0551803	4.83734e-12	0.1915	3.8389e-13
rs61880851	11	34454529	A	G	0.497665	-0.0495042	3.46207e-09	0.974	6.0511e-11
rs61882275	11	34504292	A	G	0.499497	-0.0694488	8.61413e-16	0.4658	2.3031e-20
rs62054760	17	43908989	T	C	0.5334	-0.0457348	5.57956e-09	0.1577	7.7845e-14
rs62054762	17	43909022	T	G	0.53325	-0.0454788	6.75571e-09	0.1576	1.0286e-13
rs62054804	17	43914809	T	C	0.5337	-0.046059	4.1369e-09	0.1558	4.4224e-14
rs62054805	17	43915054	G	A	0.534336	-0.0459684	4.25207e-09	0.159	4.4427e-14
rs62054835	17	43934672	C	A	0.534157	-0.0455027	6.10376e-09	0.173	9.4198e-14
rs62056785	17	43975263	C	T	0.53395	-0.0454472	6.5971e-09	0.1705	1.066e-13
rs62056789	17	43975415	C	A	0.53571	-0.0449292	8.90514e-09	0.1711	1.2352e-13
rs62056790	17	43975417	A	G	0.53571	-0.0448362	9.48972e-09	0.1711	1.3671e-13
rs62057063	17	43856730	T	C	0.534187	-0.0466797	2.48697e-09	0.1751	2.5761e-14
rs62057064	17	43857033	T	C	0.53355	-0.0470311	1.93703e-09	0.1677	1.7748e-14
rs62057069	17	43859065	C	T	0.53355	-0.0466586	2.58473e-09	0.1637	2.528e-14
rs62057070	17	43859640	G	A	0.53355	-0.046879	2.18058e-09	0.1632	1.9518e-14
rs62057073	17	43861117	T	C	0.5292	-0.0468671	2.91623e-09	0.1641	5.318e-14
rs62057101	17	43885291	A	G	0.5337	-0.0470698	2.00224e-09	0.164	1.6589e-14
rs62057107	17	43896032	T	C	0.537492	-0.0446417	2.34272e-08	0.164	4.3968e-13
rs62057108	17	43896616	C	T	0.5336	-0.0463182	3.37245e-09	0.161	3.578e-14
rs62057109	17	43896637	C	T	0.5336	-0.0461392	3.86425e-09	0.161	4.3836e-14
rs62057110	17	43896734	C	T	0.533371	-0.0460408	4.19392e-09	0.161	5.1099e-14
rs62057116	17	43899655	C	T	0.5336	-0.0459671	4.43779e-09	0.1585	5.2095e-14
rs62057118	17	43899727	G	A	0.53355	-0.0457334	5.32071e-09	0.1575	6.7416e-14
rs62057123	17	43901238	G	A	0.53375	-0.0464441	3.23693e-09	0.1606	3.231e-14
rs62057143	17	43901528	C	T	0.5336	-0.0461142	3.91716e-09	0.1591	4.3113e-14
rs62057144	17	43901558	G	A	0.533142	-0.0460304	4.29903e-09	0.1601	5.3327e-14
rs62057146	17	43903106	G	A	0.5336	-0.045885	4.68915e-09	0.159	5.6504e-14
rs62057147	17	43903298	A	G	0.531003	-0.0461492	4.4606e-09	0.1639	7.9779e-14
rs62057149	17	43903546	G	A	0.5336	-0.0458695	4.75681e-09	0.1591	5.7742e-14
rs62057150	17	43903548	T	C	0.5336	-0.0457637	5.15899e-09	0.1591	6.5142e-14
rs62057151	17	43903842	T	C	0.536471	-0.0481424	8.60716e-10	0.1947	6.1116e-15
rs62057153	17	43904528	C	T	0.533371	-0.0460482	4.18023e-09	0.1588	4.9444e-14
rs62057154	17	43904610	T	C	0.5336	-0.0458167	4.96514e-09	0.1589	6.1204e-14
rs62057155	17	43904673	T	C	0.5336	-0.0458913	4.66678e-09	0.1589	5.6046e-14
rs62057158	17	43907143	A	G	0.5336	-0.0459477	4.46863e-09	0.1586	5.2582e-14
rs62062278	17	44093860	G	A	0.533042	-0.0464614	3.15249e-09	0.1659	3.582e-14
rs62062280	17	44093993	T	C	0.534968	-0.0447507	3.56007e-08	0.1652	3.2381e-13
rs62063271	17	44036047	A	G	0.530216	-0.0460876	4.96518e-09	0.1637	1.0037e-13
rs62226130	21	34590623	G	A	0.469539	0.085502	8.48404e-19	0.6029	6.9367e-22
rs62226152	21	34596750	T	C	0.472939	0.0865929	1.79286e-19	0.6199	1.0445e-22
rs62242985	3	46385638	A	G	0.582893	-0.0731058	7.81359e-17	0.9562	6.684e-20
rs62244815	3	46357339	T	C	0.557592	-0.0629934	4.04411e-13	0.9729	6.8588e-16
rs62244824	3	46361367	G	T	0.558121	-0.0642005	1.46419e-13	0.954	2.1415e-16
rs62244827	3	46362591	T	C	0.709959	-0.0689887	2.72356e-13	0.6673	2.9058e-15
rs62244828	3	46362724	C	A	0.693806	-0.0693409	1.55238e-13	0.6839	1.6862e-15
rs62244840	3	46367010	C	A	0.71629	-0.0694576	2.39741e-13	0.6903	1.9363e-15
rs62244846	3	46370115	T	C	0.716469	-0.0685708	5.38242e-13	0.6912	4.9735e-15
rs62574565	9	136128259	A	G	0.482937	-0.054503	5.5642e-10	2.643e-13	0.00026399
rs62641967	17	44047216	G	T	0.537492	-0.0452652	1.4864e-08	0.1654	2.2724e-13
rs638294	19	50863023	G	A	0.50593	0.0659861	3.2147e-14	0.04686	6.3576e-14
rs6427197	1	169500590	A	C	0.936906	-0.12546	5.91169e-12	8.32e-65	0.49789
rs6441932	3	45930222	G	A	0.453871	0.0903347	2.0043e-22	0.832	1.0801e-27
rs6441933	3	45932847	G	A	0.454249	0.0900836	2.58535e-22	0.8303	1.4564e-27
rs6441944	3	46161833	A	G	0.433066	0.0965041	2.01447e-24	0.958	1.7297e-29
rs6441948	3	46295777	G	A	0.613225	0.0574269	7.78476e-11	0.7043	7.3401e-14
rs6441953	3	46329008	T	C	0.723426	-0.0697587	4.06372e-12	0.8849	1.3751e-14
rs6441954	3	46332840	C	T	0.549157	-0.0601506	6.96243e-12	0.8482	1.028e-14
rs6441961	3	46352384	C	T	0.71684	-0.0698094	1.5924e-13	0.6743	1.3079e-15
rs6441963	3	46354839	C	T	0.676936	-0.0603153	8.65153e-11	0.8711	2.8086e-13
rs6441964	3	46354972	T	C	0.711711	-0.0696906	1.64053e-13	0.6801	1.4238e-15
rs6441972	3	46391390	G	A	0.689823	-0.0697227	7.14359e-14	0.8123	4.0463e-16
rs6441973	3	46403315	G	A	0.469541	0.0753585	3.08889e-18	0.9977	1.1532e-21
rs6441992	3	46484499	A	C	0.438854	0.0508454	2.04523e-08	0.4451	1.0893e-10
rs6442001	3	46547482	C	T	0.512722	0.0606539	3.02527e-11	0.3823	1.1185e-12
rs6442003	3	46587456	C	A	0.504066	0.0555266	2.60359e-09	0.5349	2.172e-10
rs6442004	3	46587606	T	C	0.504066	0.0554956	2.65251e-09	0.5339	2.2261e-10
rs6489864	12	113360025	G	A	0.730141	0.0618527	6.90122e-11	0.9307	8.8786e-14
rs6489865	12	113360302	G	A	0.730191	0.0622834	5.4023e-11	0.9801	8.3949e-14
rs6489866	12	113363408	G	A	0.719905	0.0579469	6.38512e-10	0.9075	3.6972e-12
rs6489867	12	113363550	T	C	0.685909	0.0585498	2.15799e-10	0.9372	1.8868e-12
rs6489869	12	113363922	C	A	0.720363	0.0576956	7.64989e-10	0.9092	4.5412e-12
rs6489870	12	113363972	A	G	0.719905	0.0575825	8.10179e-10	0.909	4.9804e-12
rs6489874	12	113367895	G	A	0.720363	0.0575643	8.33479e-10	0.9091	5.0724e-12
rs6489875	12	113368030	A	G	0.719955	0.0575155	8.57229e-10	0.9078	5.3626e-12
rs6489876	12	113368055	A	G	0.720413	0.0574793	8.85739e-10	0.9161	5.3017e-12
rs6489877	12	113368079	G	A	0.719905	0.0572169	1.04003e-09	0.9169	6.5853e-12
rs6489878	12	113368125	G	A	0.720413	0.0573429	9.62775e-10	0.9096	6.0896e-12
rs6489879	12	113377822	A	G	0.721828	0.0548046	5.09985e-09	0.9466	4.3139e-11
rs6489880	12	113380271	T	C	0.721928	0.0547761	5.22661e-09	0.9424	4.5028e-11
rs6489882	12	113381376	A	G	0.720555	0.0556829	2.85309e-09	0.9888	1.7599e-11
rs6517152	21	34607223	G	A	0.685664	0.0763457	1.21528e-14	0.03483	1.8942e-14
rs6517153	21	34607436	A	G	0.476937	0.0825778	3.52474e-17	0.8062	1.0051e-20
rs6597604	9	136049780	G	A	0.550557	0.0488139	1.54327e-08	5.012e-05	1.555e-05
rs6597606	9	136057950	T	C	0.551897	0.0499285	8.84626e-09	2.49e-05	1.4403e-05
rs6670848	1	169472899	G	A	0.937573	-0.125334	9.87059e-12	2.438e-65	0.62667
rs6682179	1	169490401	C	T	0.936249	-0.12378	9.8064e-12	5.589e-65	0.53203
rs66833742	19	4063486	T	C	0.495972	-0.047785	3.18823e-08	0.05768	1.4558e-07
rs6687813	1	169477574	C	A	0.939222	-0.122391	1.49905e-11	3.848e-65	0.54937
rs6696217	1	169460726	G	A	0.926385	-0.114954	7.35275e-11	4.788e-43	0.69556
rs67091203	3	46528114	T	C	0.512553	0.0616338	1.8395e-11	0.4496	3.8717e-13
rs67200151	3	46051774	A	G	0.476364	0.122032	5.02187e-33	0.5355	2.4883e-40
rs67305272	3	46557812	G	A	0.51156	0.0532474	7.3844e-09	0.5124	4.611e-10
rs67498438	19	4715246	T	G	0.508416	-0.0551703	2.14018e-09	0.216	1.002e-09
rs67579710	1	155173527	A	G	0.488192	-0.0748823	4.54983e-18	0.3548	1.1793e-19
rs676314	19	50865535	G	A	0.47915	0.0682298	4.1022e-15	0.04438	8.9463e-15
rs6764042	3	46059139	G	T	0.442078	0.101249	6.22525e-30	0.953	1.5485e-35
rs6764189	3	46104295	T	C	0.757223	0.0570806	1.40053e-08	0.424	2.8616e-12
rs6765904	3	46195881	G	A	0.503096	0.116144	6.21107e-36	0.5669	1.0136e-44
rs6766188	3	46493428	T	C	0.479328	0.0633406	1.34613e-11	0.1148	9.6299e-16
rs6766332	3	46101203	G	A	0.704933	-0.0567405	1.03455e-09	0.5302	2.7908e-11
rs6766515	3	46095235	G	T	0.423687	0.0579812	1.29403e-08	0.4892	2.0663e-09
rs67676925	3	46274259	C	T	0.522311	0.0930574	1.97499e-27	0.5397	4.3528e-41
rs6767895	3	46351446	T	G	0.715324	-0.070091	1.35323e-13	0.6629	1.1323e-15
rs6769817	3	46590446	C	T	0.503986	0.0567019	1.30125e-09	0.5212	1.0253e-10
rs6772051	3	46143059	G	A	0.525848	-0.0522161	1.81007e-09	0.1615	1.7198e-09
rs6772291	3	46587018	C	A	0.504056	0.0555586	2.54654e-09	0.5344	2.114e-10
rs6773018	3	46318051	A	G	0.549863	-0.059333	9.00167e-12	0.8558	1.6778e-14
rs6773335	3	46082102	T	C	0.444533	0.0674772	4.77274e-12	0.844	2.8603e-14
rs6774629	3	46142963	C	T	0.707855	-0.0551923	4.51938e-09	0.542	1.9611e-10
rs6776028	3	46168694	C	A	0.432916	0.0961356	3.43728e-24	0.9662	3.0683e-29
rs6776504	3	46487750	G	A	0.438067	0.0509973	1.75894e-08	0.5288	1.2972e-10
rs6778305	3	46590403	A	G	0.503991	0.0567158	1.20464e-09	0.5108	9.7668e-11
rs6778415	3	46590528	A	G	0.504022	0.0591963	2.47192e-10	0.5025	1.589e-11
rs6778422	3	46590552	A	G	0.508102	0.0573042	9.36812e-10	0.1646	5.9147e-10
rs6780028	3	46075090	C	A	0.476393	0.165968	1.77932e-71	0.399	1.1393e-84
rs6784214	3	46151369	G	A	0.432866	0.092787	2.67498e-25	0.9868	5.5611e-30
rs6785981	3	46387292	T	G	0.690052	-0.0697392	7.10482e-14	0.8028	4.2054e-16
rs6787643	3	46487671	A	G	0.438067	0.0510617	1.69234e-08	0.5053	1.1161e-10
rs6789616	3	46079542	T	G	0.454232	0.0608502	5.10215e-09	0.98	3.2145e-11
rs6790866	3	46074711	A	G	0.474401	0.162516	2.32263e-69	0.3989	4.1538e-82
rs6791016	3	46074858	A	G	0.476393	0.165879	2.07441e-71	0.3989	1.3471e-84
rs6792420	3	46546940	T	C	0.512797	0.0603574	3.893e-11	0.3827	1.4963e-12
rs6793370	3	46312847	G	A	0.499688	0.106686	6.92241e-30	0.5051	4.3194e-37
rs67937868	3	46049827	T	G	0.484277	0.120495	1.42157e-32	0.5445	2.8097e-40
rs6794103	3	46123602	C	T	0.479855	-0.0483604	2.78911e-08	0.1251	5.1548e-08
rs6795629	3	46149162	C	T	0.47199	0.092474	9.68014e-26	0.9892	1.2554e-30
rs67959919	3	45871908	A	G	0.519022	0.192212	9.71281e-123	0.2773	2.3629e-173
rs67962987	3	46528340	T	C	0.512553	0.0616941	1.75834e-11	0.4509	3.6297e-13
rs6800484	3	46131143	C	T	0.430266	0.0922466	3.48593e-25	0.9753	6.06e-30
rs6801427	3	46545927	G	A	0.511244	0.059021	1.0663e-10	0.375	6.5491e-12
rs6802312	3	46025941	C	T	0.775052	0.0671701	2.53858e-10	0.2843	2.239e-14
rs6803341	3	46315657	G	A	0.499216	0.106996	5.31247e-30	0.5124	3.8793e-37
rs6804179	3	46591201	T	C	0.503911	0.0569681	1.06384e-09	0.5537	6.986e-11
rs6806951	3	46438378	A	G	0.522907	0.0854619	3.65511e-22	0.8442	1.2385e-29
rs6808074	3	46143098	T	C	0.525798	-0.052083	1.99567e-09	0.1617	1.9123e-09
rs68087193	3	46072630	T	C	0.475706	0.164149	1.73579e-69	0.3981	2.3674e-82
rs6809381	3	46156005	A	G	0.430416	0.0932032	1.55397e-25	0.9574	3.6136e-30
rs6865438	5	131790416	C	T	0.421295	0.0489277	3.81906e-08	0.2593	3.2048e-08
rs7027827	9	136031918	A	G	0.530514	0.0513462	4.58149e-08	0.00744	1.4502e-06
rs7036642	9	136144626	A	G	0.535578	-0.0886461	2.05039e-24	2.303e-18	5.5719e-13
rs7046674	9	136147012	T	C	0.535349	-0.0881385	3.75105e-24	2.274e-18	9.1041e-13
rs70602	17	44859715	C	T	0.849781	0.0631271	1.39435e-08	0.08055	1.005e-13
rs7104301	11	34493638	G	A	0.504378	-0.0458402	3.18438e-08	0.5859	1.628e-10
rs7118388	11	34454147	G	A	0.513631	0.0671085	8.49214e-15	0.9279	1.5839e-17
rs7131998	12	113381695	C	A	0.723673	0.0540857	1.12549e-08	0.8292	5.0497e-11
rs7132404	12	113368605	C	T	0.720363	0.0575007	8.65083e-10	0.9052	5.4222e-12
rs71325088	3	45862952	C	T	0.519037	0.191743	2.02704e-122	0.2981	1.5321e-172
rs71325091	3	45932407	A	G	0.530438	0.156374	1.01429e-70	0.704	7.5992e-99
rs71325092	3	45947018	G	A	0.529483	0.153277	2.82986e-70	0.6866	1.7828e-98
rs71325095	3	45989921	T	G	0.530159	0.143097	8.92582e-64	0.5222	1.4945e-89
rs71325098	3	46012391	G	A	0.530517	0.146818	5.93977e-67	0.7121	7.6896e-93
rs71325100	3	46013832	T	C	0.530217	0.14673	2.76077e-67	0.7086	4.2743e-93
rs71325101	3	46015569	C	T	0.52777	0.108399	5.5782e-32	0.7268	1.3806e-45
rs71325102	3	46015933	C	T	0.528327	0.147504	2.4144e-67	0.6301	5.0339e-92
rs71327003	3	46036521	T	C	0.528456	0.0980707	2.4707e-23	0.6825	7.4492e-36
rs71327006	3	46058908	A	G	0.523233	0.149428	9.1839e-65	0.4277	2.602e-87
rs71327007	3	46059249	T	C	0.522283	0.147989	5.33024e-64	0.4217	3.5096e-86
rs71327010	3	46068835	T	G	0.523183	0.148813	2.77075e-64	0.4159	9.2285e-87
rs71327014	3	46101466	T	C	0.523233	0.148423	6.12254e-64	0.4565	5.4503e-86
rs71327017	3	46111213	C	T	0.523433	0.14823	1.13095e-63	0.455	1.0168e-85
rs71327021	3	46120517	G	A	0.523662	0.14793	1.43268e-63	0.4433	8.8921e-86
rs71327024	3	46140073	T	G	0.523483	0.144435	7.49073e-60	0.4082	3.1372e-81
rs71327025	3	46147504	G	A	0.523354	0.145536	2.08285e-60	0.4187	1.1121e-81
rs71327027	3	46173210	G	T	0.524689	0.143839	5.24306e-57	0.4339	2.7788e-77
rs71327035	3	46194528	C	T	0.472539	0.0820055	5.96306e-15	0.4304	2.0937e-18
rs71327036	3	46194589	A	C	0.471313	0.121663	3.04885e-37	0.4526	1.1007e-43
rs71327038	3	46225995	C	A	0.518413	0.108935	1.16768e-33	0.5934	2.3606e-45
rs71327039	3	46257296	C	A	0.517675	0.108088	2.8358e-34	0.5922	2.0468e-46
rs71327040	3	46263208	T	G	0.515143	0.0731887	1.8426e-14	0.284	5.1845e-22
rs71327041	3	46267582	T	C	0.515327	0.107834	1.49089e-34	0.3115	3.1709e-48
rs71327042	3	46268013	C	T	0.520344	0.101245	2.20315e-32	0.3325	1.7751e-48
rs71327043	3	46268342	G	A	0.4671	0.108887	1.03937e-33	0.1591	3.5997e-40
rs71327047	3	46310840	C	T	0.520444	0.0925883	9.5835e-27	0.4412	2.9369e-40
rs71327048	3	46350056	C	A	0.519238	0.0946574	7.19287e-26	0.3631	1.1951e-37
rs71327052	3	46378309	G	A	0.513885	0.0562861	3.52641e-09	0.3289	2.3885e-14
rs71327053	3	46381507	T	C	0.519208	0.0581285	2.49142e-09	0.3233	5.0131e-15
rs71327054	3	46381772	T	C	0.519427	0.0937532	2.71606e-25	0.3268	3.5259e-37
rs71327055	3	46382017	C	A	0.519417	0.0933321	4.81458e-25	0.3271	7.6173e-37
rs71327057	3	46402645	C	A	0.519402	0.0931972	4.24355e-25	0.2989	4.954e-37
rs71327059	3	46420781	T	C	0.519779	0.0781405	6.2654e-18	0.7213	2.8203e-24
rs71327063	3	46465356	A	G	0.524357	0.0539142	1.61602e-08	0.9108	4.7416e-12
rs71327066	3	46486292	A	G	0.515633	0.0781395	2.12506e-17	0.9458	6.1417e-23
rs7132797	12	113375036	C	A	0.718731	0.0559018	2.3497e-09	0.9128	2.0022e-11
rs7134391	12	113366691	A	G	0.687291	0.0572411	6.22893e-10	0.9409	6.4035e-12
rs7135260	12	113381749	C	T	0.656173	0.0560929	9.95957e-10	0.8423	8.314e-12
rs71355141	19	50858019	T	C	0.549592	0.0577076	9.65826e-09	0.03912	3.0313e-08
rs7135577	12	113358106	G	A	0.730133	0.0616009	8.59625e-11	0.9621	1.4279e-13
rs71615437	3	46018781	G	A	0.522289	0.0626853	2.14491e-08	0.1482	4.523e-20
rs71615438	3	46039868	G	A	0.530867	0.145265	1.25715e-64	0.6408	1.9966e-90
rs71615444	3	46313692	C	T	0.500582	0.0624102	3.55146e-13	0.7907	2.4139e-15
rs71615445	3	46377005	T	C	0.519417	0.0934193	3.14246e-25	0.3293	5.1612e-37
rs7224296	17	44800046	A	G	0.62995	0.0502254	2.41573e-08	0.1141	2.9338e-11
rs7225180	17	47909054	T	G	0.477241	0.0656467	9.27751e-11	0.8398	1.1076e-11
rs7246600	19	50851055	C	A	0.510632	0.0592254	1.68184e-11	0.04015	6.6127e-11
rs7247907	19	50874162	G	T	0.515891	0.065828	2.33281e-14	0.05714	3.0523e-14
rs7251000	19	4714468	T	C	0.504235	-0.0618	1.99175e-12	0.686	2.5874e-14
rs7254272	19	4069119	A	G	0.460084	-0.0484584	4.83909e-08	0.1218	1.1588e-07
rs7255545	19	4724734	A	G	0.560132	0.0619127	2.09976e-09	0.4011	2.7705e-11
rs7277625	21	35325095	A	G	0.46992	0.0492603	1.98465e-08	0.8257	8.3402e-10
rs72901034	3	46085321	G	A	0.471444	0.146116	9.11406e-58	0.4523	2.3266e-68
rs7298184	12	113368249	A	C	0.720363	0.0575158	8.59481e-10	0.9143	5.1492e-12
rs7304898	12	113365667	C	T	0.720413	0.057323	9.77798e-10	0.9099	6.1936e-12
rs7305035	12	113365803	C	T	0.720363	0.0573824	9.66375e-10	0.9052	6.1756e-12
rs73058466	3	45749183	A	G	0.532949	-0.0520247	4.82295e-10	0.6262	1.0916e-14
rs73058468	3	45750200	T	C	0.532541	-0.052479	3.5555e-10	0.6658	9.9603e-15
rs7306205	12	113366899	G	A	0.720363	0.0574383	9.0502e-10	0.9101	5.6075e-12
rs73062374	3	45818144	A	G	0.537728	-0.0518386	3.7004e-10	0.8232	6.2523e-14
rs73062378	3	45822010	C	T	0.557681	0.0682916	2.40162e-13	0.7078	4.5977e-18
rs73062389	3	45835417	A	G	0.508826	0.0505754	1.09045e-09	0.6947	3.2102e-12
rs73064425	3	45901089	T	C	0.51929	0.191288	6.54974e-120	0.264	5.9768e-171
rs73064431	3	45909528	T	C	0.514668	0.140005	4.20166e-50	0.1793	4.9319e-73
rs73067779	3	46526387	T	C	0.516537	0.0613221	1.50094e-11	0.4231	1.9047e-13
rs73069915	3	46550462	C	T	0.512867	0.0602454	4.2788e-11	0.3923	1.5641e-12
rs7310667	12	113392182	G	A	0.72293	0.0530171	1.95142e-08	0.5677	7.5697e-11
rs7311182	12	113379123	C	T	0.722794	0.0547996	5.2362e-09	0.9415	4.4009e-11
rs7315441	12	113365687	T	G	0.720363	0.0576031	8.35912e-10	0.9099	5.0225e-12
rs7316586	12	113365828	T	C	0.720363	0.0574252	9.13286e-10	0.9053	5.7981e-12
rs73337077	17	47947919	T	C	0.399155	0.0572173	2.96768e-09	0.7206	8.0035e-10
rs73354046	21	35284130	A	G	0.479602	0.0523748	6.24606e-09	0.1038	1.0222e-11
rs73510898	19	10416444	A	G	0.508776	0.0519255	2.18299e-09	0.2739	1.8535e-13
rs7372094	3	46346271	A	G	0.716519	-0.0704049	1.11221e-13	0.6464	9.4572e-16
rs7374671	3	46346036	G	A	0.724845	-0.0701049	3.02323e-13	0.8465	1.1643e-15
rs73833520	3	46057867	G	A	0.475756	0.164277	1.37929e-69	0.4191	2.4226e-82
rs739468	9	136326248	G	T	0.849251	-0.0781038	9.35126e-11	4.562e-18	0.00037581
rs739645	17	43894990	G	T	0.533829	-0.0460838	4.01825e-09	0.1599	4.4141e-14
rs7427952	3	46386132	G	A	0.519422	0.0932829	3.73204e-25	0.3075	4.8347e-37
rs74324246	21	35344479	A	G	0.483527	0.055603	9.91191e-10	0.3164	3.4652e-12
rs743659	3	46489015	G	A	0.462155	0.0521208	6.65076e-09	0.5853	4.194e-11
rs74586549	3	45926043	T	C	0.49324	0.168154	1.05957e-71	0.3458	1.6022e-88
rs74609750	21	35268377	A	C	0.481764	0.0544658	1.27942e-09	0.1418	1.7989e-12
rs746492	3	46417312	T	G	0.47367	0.0516249	2.71429e-09	0.8919	3.5178e-11
rs74766371	21	35360312	C	T	0.493696	0.0495032	3.50098e-08	0.1513	4.37e-11
rs74774418	1	155111409	A	G	0.509843	-0.0448308	8.23608e-09	0.297	4.8665e-10
rs74890861	1	155166193	A	G	0.508383	-0.053849	9.66605e-12	0.2628	2.1303e-13
rs74998289	17	43913558	G	T	0.538744	-0.0451979	6.47661e-09	0.1623	5.1262e-14
rs75104593	17	43913557	G	T	0.539023	-0.0450953	6.90928e-09	0.1618	5.3978e-14
rs75112989	1	169099137	A	G	0.50665	0.068335	9.50924e-15	1.681e-58	0.29541
rs7515509	1	77949123	A	G	0.551825	0.0522352	3.47307e-09	0.8222	1.1447e-11
rs7532924	1	228393929	A	C	0.580491	0.0490721	2.96532e-08	0.0284	2.7617e-07
rs75432325	17	47950329	C	T	0.463465	0.0702352	7.77555e-13	0.9401	8.9102e-14
rs75586969	21	35265459	T	C	0.482117	0.0545477	1.3228e-09	0.1353	1.7633e-12
rs75826707	3	45908859	A	G	0.511931	0.0734108	3.40152e-19	0.3268	1.2575e-44
rs75898026	13	113561082	A	G	0.539034	0.0517202	1.40996e-08	0.9946	3.5709e-11
rs75912728	21	35322058	T	C	0.482507	0.0554074	1.02679e-09	0.3297	4.2253e-12
rs75918226	1	155389517	C	T	0.508436	-0.0463686	2.32265e-09	0.1442	5.7648e-10
rs75928798	3	45962603	G	A	0.530283	0.146357	2.10666e-65	0.6035	1.311e-92
rs7609756	3	46086225	A	G	0.460522	0.100972	4.4883e-30	0.9907	1.0482e-35
rs7610518	3	46161631	A	G	0.488515	0.106975	5.35088e-30	0.6394	1.8851e-35
rs7613132	3	46460163	G	A	0.439666	0.0776994	9.2077e-17	0.9992	7.4818e-19
rs7613140	3	46460192	G	A	0.439208	0.0775771	1.00357e-16	0.9983	8.3056e-19
rs7614952	3	45900621	G	A	0.716067	0.0630017	1.42679e-09	0.8827	5.3394e-12
rs7620586	3	46267737	G	T	0.47067	0.113757	3.54479e-35	0.1565	3.8042e-42
rs7623190	3	46068325	C	T	0.445362	0.101683	3.33935e-30	0.9541	7.0477e-36
rs7623238	3	46460351	A	G	0.439258	0.0773356	1.22098e-16	0.9975	1.0353e-18
rs7623460	3	46068764	C	A	0.455651	0.10169	2.23348e-30	0.9906	4.9008e-36
rs76238963	9	136269576	C	A	0.514612	0.0593674	4.49276e-11	6.773e-14	0.00058084
rs7624071	3	46485353	A	G	0.438625	0.0511757	1.60923e-08	0.4654	8.9175e-11
rs7624155	3	46269136	C	T	0.460373	0.115387	8.1048e-36	0.1526	2.4701e-42
rs7624804	3	46463229	C	T	0.439895	0.0773576	1.24236e-16	0.9811	9.7046e-19
rs7624805	3	46463424	G	A	0.441456	0.0794994	1.95498e-17	0.983	1.4474e-19
rs76258155	21	35311843	T	C	0.474141	0.0563477	5.82404e-10	0.3423	3.694e-12
rs7625839	3	45908148	T	C	0.565445	-0.0624332	1.69976e-11	0.5719	3.6789e-13
rs7626061	3	46586243	A	G	0.503225	0.0556097	2.54406e-09	0.5005	2.6253e-10
rs762789	3	46402627	A	G	0.500009	0.0615058	2.23035e-12	0.6108	4.848e-14
rs76281521	3	46049764	A	G	0.530967	0.145652	3.13438e-64	0.6325	9.9258e-90
rs7628447	3	46030003	T	C	0.668219	-0.0561121	1.46426e-09	0.4594	1.6609e-10
rs7628489	3	46267875	A	G	0.471448	0.111211	5.81484e-30	0.1711	1.107e-36
rs7629753	3	101371922	G	A	0.510302	-0.0486171	4.94428e-08	0.6227	2.906e-10
rs7631551	3	46186310	A	C	0.478092	0.0838111	7.58301e-16	0.3803	8.7386e-20
rs7631853	3	46306474	C	T	0.496737	0.107969	3.00342e-30	0.5395	6.1132e-37
rs7633268	3	46488246	A	G	0.515608	0.0783905	1.51673e-17	0.9736	4.6588e-23
rs7633782	3	46106401	C	T	0.679886	0.0567389	3.4567e-09	0.47	6.4844e-12
rs7634816	3	46350725	A	C	0.715603	-0.0703901	1.06394e-13	0.641	9.5087e-16
rs7642229	3	46090557	G	A	0.469917	0.148005	2.69548e-58	0.4615	7.4875e-69
rs7642320	3	46090622	G	A	0.47152	0.147408	6.27115e-58	0.4599	1.5103e-68
rs7642701	3	46091058	G	A	0.464811	0.104165	6.74289e-32	0.5725	1.7445e-36
rs7645961	3	46460263	T	C	0.439208	0.0778573	8.18895e-17	0.9992	6.6287e-19
rs7646264	3	46086224	C	T	0.460064	0.0671339	5.26884e-12	0.9905	1.3465e-14
rs7648827	3	46586179	T	C	0.502996	0.0549061	4.00424e-09	0.5002	4.5743e-10
rs7649353	3	46330422	T	C	0.551974	-0.0608049	3.20502e-12	0.8518	4.2427e-15
rs7649364	3	46330442	T	C	0.551924	-0.0605276	3.88311e-12	0.8518	5.4468e-15
rs7649837	3	46330872	T	C	0.551874	-0.0606714	3.44668e-12	0.8558	4.7849e-15
rs7649905	3	46316005	C	T	0.499912	0.106604	7.56635e-30	0.4783	3.6133e-37
rs7651539	3	46268079	T	C	0.470664	0.113789	3.37223e-35	0.1566	3.5781e-42
rs7652290	3	46299765	G	A	0.444815	0.0600715	1.64048e-11	0.2748	5.401e-15
rs7652331	3	45962752	C	T	0.742529	-0.063349	2.69441e-11	0.3972	1.6405e-13
rs7652478	3	46090477	A	G	0.470604	0.147847	3.37524e-58	0.4611	8.4462e-69
rs7653372	3	45927759	C	T	0.487538	0.119221	1.12929e-30	0.3852	2.2343e-39
rs7653682	3	46029271	G	A	0.775152	0.0673566	2.35185e-10	0.283	1.9857e-14
rs76597151	3	46001227	A	G	0.528786	0.146798	7.36999e-67	0.5257	1.5997e-92
rs76608815	21	35353264	T	C	0.489066	0.0537434	2.86859e-09	0.2366	5.2551e-12
rs76628470	1	155652907	A	G	0.508405	-0.0449138	8.94305e-09	0.1443	3.0902e-09
rs76632867	3	46151558	G	A	0.513824	0.0751066	1.22632e-16	0.1737	5.0435e-38
rs76647202	3	46117960	G	A	0.523433	0.148313	8.64665e-64	0.4434	5.6882e-86
rs76830096	17	43857129	C	A	0.53355	-0.0467576	2.41219e-09	0.1708	2.5281e-14
rs76836071	3	46344999	T	C	0.519049	0.0961592	1.45918e-26	0.4224	3.4593e-38
rs77116118	3	46326848	C	T	0.50705	0.0536183	1.17847e-09	0.6035	1.3005e-14
rs77399277	3	46096798	C	T	0.523233	0.148316	6.97579e-64	0.4511	5.8818e-86
rs77534576	17	47940666	T	C	0.498264	0.0638146	1.1029e-11	0.9091	5.8958e-14
rs77596640	21	35267017	T	C	0.480246	0.0546079	1.28518e-09	0.1191	1.5887e-12
rs77902290	3	45976662	T	C	0.530425	0.144764	9.29109e-65	0.6031	2.5649e-91
rs77977611	1	169081792	G	T	0.511082	0.0786527	1.48326e-19	2.264e-56	0.25151
rs77979353	1	169115022	C	T	0.511905	0.0901961	3.07378e-25	2.448e-76	0.28593
rs78074121	17	43896690	C	T	0.53365	-0.0457092	5.37276e-09	0.1648	7.4792e-14
rs78124692	3	46202237	T	C	0.521907	0.0703991	2.49938e-13	0.6032	1.0468e-19
rs78143111	21	35307148	A	G	0.484897	0.0553511	7.98504e-10	0.2908	2.1622e-12
rs78220999	12	113395457	T	C	0.697322	0.0553565	1.5455e-08	0.5534	4.7445e-11
rs78258279	21	35327265	G	A	0.48409	0.0561569	6.04837e-10	0.345	2.174e-12
rs78314212	21	35312916	T	C	0.473515	0.0577007	2.24913e-10	0.3399	1.2172e-12
rs78380307	3	46174331	C	T	0.525304	0.136109	3.54387e-51	0.4734	1.4763e-69
rs78491445	3	46430589	C	T	0.523822	0.0548623	9.15359e-09	0.8289	4.7806e-12
rs78506181	17	43897480	G	A	0.534516	-0.0457647	4.86266e-09	0.1635	5.5465e-14
rs78516619	1	168889373	G	A	0.504775	0.0817113	1.1975e-19	1.788e-34	0.061757
rs7855466	9	136121303	T	C	0.458039	0.0529177	2.7699e-08	1.916e-08	9.5933e-05
rs7857390	9	136128546	G	A	0.641652	0.0894831	1.02913e-22	3.678e-18	1.0969e-11
rs78587102	17	43897246	G	A	0.532913	-0.0461983	3.82989e-09	0.1621	4.8292e-14
rs7873635	9	136132012	C	T	0.641586	0.0891623	7.53842e-23	1.031e-17	5.6404e-12
rs78872653	17	43905134	A	G	0.533829	-0.0459048	4.54777e-09	0.1576	5.1589e-14
rs78917479	17	43899611	T	C	0.5336	-0.0460422	4.16864e-09	0.1578	4.7113e-14
rs78919248	3	46279150	T	C	0.517943	0.0999103	1.26889e-31	0.5117	3.0101e-52
rs78997619	17	47787161	T	C	0.492602	0.057934	4.15346e-09	0.7367	6.6471e-11
rs79158370	9	136182159	A	G	0.522245	0.0488781	7.54884e-09	1.713e-05	2.6493e-05
rs79457566	3	45674359	G	A	0.513895	0.0776878	8.41128e-22	0.4088	7.3094e-35
rs7947771	11	34498846	T	G	0.493057	-0.0568728	2.35606e-09	0.4817	1.0793e-12
rs7949972	11	34502042	T	C	0.4756	-0.0694749	1.23184e-15	0.4829	6.6026e-20
rs79501144	17	43900697	T	C	0.533142	-0.0457031	5.57059e-09	0.1606	7.8885e-14
rs79509816	3	46375657	A	G	0.519193	0.0944336	1.14271e-25	0.3209	1.3738e-37
rs7955267	12	113379039	T	C	0.69945	0.0541704	5.35118e-09	0.9283	8.3414e-11
rs7958379	12	113363284	G	A	0.717615	0.0577476	7.04588e-10	0.9081	4.4834e-12
rs79600142	17	43897722	C	T	0.534516	-0.045803	4.74855e-09	0.1574	4.9527e-14
rs7966314	12	113372539	G	A	0.71891	0.0566854	1.47495e-09	0.9054	1.1226e-11
rs7972033	12	113363283	T	C	0.716692	0.0584466	3.07304e-09	0.9699	9.1572e-12
rs79737473	11	34521014	A	C	0.489449	-0.050567	1.02496e-08	0.7503	6.3594e-11
rs79742309	21	35284952	C	T	0.476407	0.0533634	3.62022e-09	0.1094	6.7962e-12
rs79932110	21	35269581	A	G	0.479848	0.0541567	1.71424e-09	0.1271	2.5437e-12
rs79948053	3	46211060	A	G	0.518249	0.109538	6.68476e-34	0.6295	1.835e-45
rs80007414	3	46202238	G	A	0.521907	0.106481	5.35368e-33	0.6032	9.5207e-46
rs80028338	17	44161470	C	A	0.530879	-0.0506942	2.48331e-10	0.2947	8.8921e-15
rs80184151	17	43879308	G	A	0.533779	-0.0468487	2.18451e-09	0.1686	2.0343e-14
rs80186829	1	155420434	T	C	0.507838	-0.0471335	2.57495e-09	0.08025	2.1585e-09
rs8072451	17	43893716	T	C	0.531411	-0.0470306	2.27806e-09	0.1836	3.8632e-14
rs8080531	17	47928834	C	T	0.475544	0.0633086	1.85921e-10	0.8484	2.6607e-11
rs8105807	19	4684642	G	A	0.440332	-0.0496213	1.49685e-08	0.1147	3.4554e-08
rs8108875	19	50867492	G	A	0.513601	0.0624742	4.69007e-11	0.05786	8.5177e-11
rs8127500	21	34611992	G	A	0.586024	0.0697825	2.24652e-11	0.08739	1.2299e-11
rs8132172	21	34574057	A	G	0.473264	-0.0609434	7.89939e-11	0.05473	2.4537e-10
rs8176630	9	136152722	T	C	0.522479	-0.0548727	4.34697e-11	7.518e-10	1.4454e-05
rs8176632	9	136152547	T	C	0.481986	0.0551786	4.87142e-09	5.121e-08	3.1449e-05
rs8176633	9	136152354	T	C	0.507754	-0.063108	1.29849e-10	3.212e-06	1.2955e-06
rs8176649	9	136147295	A	G	0.542117	-0.0882474	3.02917e-24	2.665e-18	8.4506e-13
rs8176669	9	136142463	C	A	0.493202	-0.0533415	9.90119e-10	1.113e-13	0.00058588
rs8176681	9	136139754	C	T	0.541913	-0.0863955	2.02955e-23	4.833e-20	1.2502e-11
rs8176682	9	136139297	T	C	0.540277	-0.0885817	1.98936e-24	4.318e-18	4.6182e-13
rs8176686	9	136138776	C	T	0.565609	-0.0869955	1.88625e-14	1.401e-09	1.6325e-07
rs8176690	9	136138317	G	A	0.540789	-0.0866805	1.55827e-23	5.341e-20	9.6609e-12
rs8176691	9	136138229	T	C	0.538325	-0.0881204	3.75735e-24	6.131e-18	6.6421e-13
rs8176694	9	136137646	C	T	0.52625	-0.0456894	3.85354e-08	7.494e-09	0.0014086
rs8176702	9	136136146	A	G	0.538146	-0.0877638	5.72108e-24	8.326e-18	7.9073e-13
rs8176714	9	136133178	A	G	0.472604	-0.0532796	1.51823e-09	7.382e-14	0.00056466
rs8176715	9	136133148	C	T	0.623283	0.0828411	2.56974e-20	7.278e-18	6.3655e-10
rs8176717	9	136133034	T	G	0.479467	-0.0530687	1.45081e-09	8.094e-14	0.00060091
rs8176718	9	136132957	T	C	0.47893	-0.0537222	9.01078e-10	8.525e-14	0.00043376
rs8176727	9	136132570	A	G	0.484145	-0.0531899	1.234e-09	8.586e-14	0.00058203
rs8176732	9	136132303	G	A	0.482135	-0.0537679	8.1834e-10	7.897e-14	0.00043683
rs8176736	9	136131785	C	T	0.466353	-0.0529735	1.13822e-09	6.819e-14	0.00041237
rs8176737	9	136131783	T	C	0.470687	-0.0569935	4.41199e-09	6.702e-14	0.0027853
rs8176742	9	136131437	T	C	0.494834	-0.0565049	3.90405e-09	2.596e-13	0.0030519
rs8176745	9	136131347	A	G	0.480869	-0.0528821	1.61323e-09	2.343e-13	0.00052576
rs8176748	9	136131289	T	C	0.481276	-0.0532409	1.33405e-09	2.495e-13	0.00047023
rs8186	17	47778793	T	C	0.479113	0.0573905	3.33114e-08	0.5416	1.0149e-09
rs876668	3	46063753	C	T	0.476393	0.164062	1.87418e-69	0.4067	2.4189e-82
rs878887	17	43912582	T	C	0.5336	-0.0462208	3.61065e-09	0.1702	4.5292e-14
rs878888	17	43912635	G	A	0.533142	-0.0463322	3.41686e-09	0.1699	4.398e-14
rs902760	3	46127987	C	T	0.830402	0.0599088	2.69397e-08	0.2474	2.8817e-14
rs904634	3	46017304	C	A	0.84132	0.0609635	2.26051e-08	0.3203	9.2826e-15
rs9110	3	46480801	G	A	0.411137	0.0673874	4.76493e-13	0.4093	1.6083e-16
rs916972	12	113366049	T	G	0.719905	0.0572799	9.96553e-10	0.9109	6.4082e-12
rs9287090	1	169510380	A	G	0.513426	-0.0811491	1.6079e-11	7.687e-18	0.029256
rs9311380	3	45996047	C	T	0.512837	0.0570818	4.52757e-11	0.3445	1.3816e-14
rs9311383	3	46097758	C	T	0.743944	0.0566737	1.39963e-08	0.4447	6.5553e-12
rs9311384	3	46103974	C	T	0.755849	0.0557624	2.83866e-08	0.4178	8.1604e-12
rs9311385	3	46104094	A	G	0.755749	0.0559878	2.50243e-08	0.4141	6.6187e-12
rs9311386	3	46115287	C	T	0.432284	0.0935212	6.87407e-26	0.8734	2.1838e-30
rs9311387	3	46115590	C	A	0.429629	0.0933787	8.41919e-26	0.9428	1.8146e-30
rs9324162	1	77954804	G	A	0.539005	0.0492259	1.19423e-08	0.1989	4.0649e-09
rs9411381	9	136156067	C	T	0.506709	-0.0621184	2.71378e-10	3.597e-06	2.2459e-06
rs9411488	9	136154246	T	G	0.503262	-0.0617023	5.66712e-10	3.23e-06	4.5448e-06
rs9411490	9	136155414	G	A	0.507904	-0.05117	9.77511e-09	3.037e-06	3.0874e-05
rs9411491	9	136156015	C	T	0.506888	-0.0519373	5.95996e-09	3.166e-06	1.9612e-05
rs952287	3	45899615	A	G	0.714821	0.0630096	1.43437e-09	0.9061	6.0211e-12
rs9577175	13	113543355	T	C	0.499742	0.0607756	9.99245e-12	0.6921	1.3615e-14
rs963045	3	46364676	A	C	0.71629	-0.0697783	1.92905e-13	0.688	1.4997e-15
rs9636867	21	34609944	G	A	0.474855	0.102859	5.14308e-31	0.7951	2.0488e-36
rs9650778	9	136184798	T	C	0.531622	0.0894342	7.48217e-23	2.113e-19	1.9877e-08
rs970740	1	169479974	T	C	0.950564	-0.192942	3.12668e-19	1.1e-65	0.71067
rs9714000	3	46468699	G	A	0.522741	0.0561704	9.75488e-09	0.9286	3.7609e-12
rs9714379	3	46290955	C	T	0.587713	0.057499	3.40325e-09	0.6941	3.3899e-12
rs9810242	3	46313334	G	A	0.499698	0.10691	4.31903e-30	0.498	2.3936e-37
rs9811301	3	46300548	T	G	0.44573	0.0605061	1.16674e-11	0.2753	3.5082e-15
rs9813756	3	46349352	G	A	0.706762	-0.0703354	7.5055e-14	0.6219	8.3719e-16
rs9814578	3	45863267	G	T	0.502728	-0.0621842	1.044e-11	0.5627	2.4422e-13
rs9818053	3	46349711	G	A	0.71529	-0.0702994	1.37616e-13	0.6449	1.198e-15
rs9824651	3	46108285	T	C	0.463128	0.16809	2.72176e-72	0.4997	6.9561e-84
rs9824886	3	46108247	A	G	0.429958	0.0936968	6.0524e-26	0.9319	1.2926e-30
rs9825081	3	46108400	A	G	0.464452	0.167696	4.22142e-72	0.5208	1.1596e-83
rs9834860	3	45933647	C	A	0.454599	0.0911916	1.30466e-22	0.8312	5.425e-28
rs9838191	3	46298901	G	A	0.506552	0.0639649	7.91116e-11	0.4268	3.1819e-15
rs9838450	3	46123333	C	A	0.478612	0.135786	2.2236e-49	0.3109	1.5251e-60
rs9845382	3	46111759	A	G	0.466004	0.166457	4.50592e-71	0.5034	1.0277e-82
rs9845542	3	46111869	A	G	0.463705	0.10019	3.98919e-23	0.2235	6.5188e-30
rs9846026	3	46588813	A	C	0.504066	0.0555794	2.53646e-09	0.5334	2.1196e-10
rs9848648	3	46573770	T	C	0.523704	0.0507336	8.13355e-09	0.55	8.649e-10
rs9849015	3	46056120	C	T	0.446298	0.101034	6.73045e-30	0.9845	2.4893e-35
rs9849400	3	46574256	T	C	0.524162	0.0509166	7.14441e-09	0.54	7.7308e-10
rs9849771	3	46020509	C	T	0.821461	0.0661179	1.18581e-08	0.2959	2.4262e-14
rs9849818	3	46020594	C	T	0.821381	0.0659743	1.07069e-08	0.3352	3.9376e-14
rs9852270	3	45921043	C	T	0.433066	0.0971035	3.34441e-25	0.9594	1.4654e-30
rs9854964	3	46294957	T	C	0.420868	0.0601491	2.24422e-11	0.279	8.8723e-15
rs9855780	3	45905784	A	G	0.630657	0.0603417	3.337e-10	0.1927	1.3746e-14
rs9856098	3	46349905	T	C	0.71629	-0.070354	1.12812e-13	0.6419	9.9288e-16
rs9856760	3	45906356	A	G	0.812258	0.0652511	3.05723e-08	0.3697	2.5021e-12
rs9862186	3	46504226	G	A	0.448847	0.0516557	1.88515e-08	0.8725	1.3557e-09
rs9863204	3	46050343	G	A	0.45834	0.0956189	3.19569e-27	0.8972	1.6979e-32
rs9865911	3	46588901	C	T	0.504076	0.0556116	2.49052e-09	0.5333	2.0712e-10
rs9866206	3	46589021	C	T	0.503613	0.0559182	2.10999e-09	0.5333	1.7525e-10
rs9869609	3	46144451	G	A	0.708255	-0.0554297	3.84379e-09	0.5561	1.5088e-10
rs9869848	3	45978806	T	C	0.784779	0.062198	1.01695e-09	0.3582	7.9104e-15
rs9870445	3	46114838	G	A	0.434665	0.0933421	7.58866e-26	0.9398	1.6134e-30
rs9871405	3	46589972	C	T	0.504548	0.0556137	2.40949e-09	0.5345	1.9181e-10
rs9871972	3	45909090	T	C	0.502223	-0.0609084	4.78966e-11	0.6842	7.939e-13
rs9872023	3	46322713	T	C	0.497182	0.0679892	1.62047e-11	0.4841	3.9592e-15
rs9875616	3	45979877	A	G	0.788413	0.061523	1.5609e-09	0.3616	1.0309e-14
rs9875668	3	46349707	C	T	0.71534	-0.0701084	1.60549e-13	0.6449	1.4351e-15
rs9876587	3	46114376	C	T	0.428728	0.104521	1.42393e-31	0.5668	7.0647e-36
rs9877748	3	46111081	G	A	0.466004	0.166742	2.68956e-71	0.5147	6.4495e-83
rs9903642	17	47868921	A	G	0.476427	0.061652	6.16585e-10	0.8787	9.6361e-11
rs9912530	17	44836302	C	T	0.625939	0.0505219	2.35707e-08	0.1253	2.9093e-11
rs9975448	21	34626855	G	A	0.652164	-0.0906067	1.83057e-19	0.5075	3.2636e-22
rs9975538	21	34626854	T	C	0.633574	-0.0978295	2.42405e-23	0.7086	1.3315e-27
rs9975738	21	34602246	G	T	0.571133	0.0718226	5.86481e-12	0.1371	9.8105e-13
rs9976829	21	34614834	A	G	0.622877	-0.0705412	5.20462e-11	0.8011	2.2526e-13
rs9978523	21	34589270	G	A	0.705827	0.0632652	3.89669e-08	0.0975	4.3111e-08
rs9990063	3	46123839	G	T	0.509533	0.100653	1.49192e-30	0.6547	7.9127e-36

## Sheet: Supplementary Data 10
Supplementary Data 10. Source data for Figure 3 (c)
SNP	CHR	BP	A1	A2	FREQ	BETA	P	P1	P2
rs10117159	9	136046103	C	T	0.473322	-0.0269766	5.1993e-09	0.007412	2.8931e-08
rs10117255	9	136046495	C	T	0.469427	-0.025443	2.80219e-08	0.01464	1.1705e-07
rs10157801	1	155120012	G	A	0.478118	-0.0311698	2.53265e-11	0.6703	5.9915e-12
rs1027241	3	46312539	G	A	0.584665	0.0291947	2.16731e-10	0.8973	2.4506e-11
rs1031710	3	101463895	T	C	0.529304	-0.0437049	1.58462e-21	0.5443	4.2051e-24
rs10441806	9	136062437	T	C	0.505776	-0.0271625	2.7864e-09	0.001381	4.6174e-08
rs10490770	3	45864732	C	T	0.518861	0.0608348	3.12278e-43	0.3021	2.6967e-50
rs10510748	3	46178538	G	A	0.468315	0.0283567	3.30632e-09	0.467	4.3175e-10
rs10510749	3	46180416	T	C	0.503798	0.0297715	1.72556e-10	0.4269	8.0033e-12
rs1051393	21	34614255	G	T	0.476587	0.0284735	1.20969e-09	0.8163	3.0685e-10
rs1053878	9	136131651	A	G	0.464925	0.0404647	5.52025e-18	0.05857	2.3114e-20
rs1054379	9	136335824	T	C	0.509694	-0.0276049	5.49872e-09	0.04531	1.8465e-08
rs1056579	3	101397877	G	T	0.534727	-0.042493	2.01152e-19	0.628	9.5845e-22
rs1057941	1	155186742	A	G	0.466579	-0.0266016	1.37959e-08	0.3272	1.1074e-08
rs1058483	19	49407660	A	G	0.542548	-0.0265541	2.05122e-09	0.3765	1.4778e-11
rs10751502	9	136129079	G	A	0.445178	-0.0265828	7.56157e-09	0.0174	3.2633e-08
rs10774672	12	113360737	T	G	0.727352	0.0282961	1.78955e-08	0.9267	2.6914e-09
rs10774673	12	113361158	T	C	0.72987	0.0285179	1.498e-08	0.9212	2.1411e-09
rs10774674	12	113361174	C	T	0.72992	0.0284456	1.62758e-08	0.9208	2.3481e-09
rs10774675	12	113361237	T	C	0.724858	0.0282897	1.66781e-08	0.9227	3.3441e-09
rs10774679	12	113374748	T	C	0.651297	0.027131	1.24325e-08	0.9647	2.8472e-09
rs10796938	1	155072055	A	C	0.604346	-0.0301107	6.62988e-11	0.9747	7.8613e-12
rs10796939	1	155088795	T	C	0.479167	-0.0279254	2.59586e-09	0.7951	6.9634e-10
rs10800428	1	169272453	A	G	0.964777	-0.0765703	6.51008e-09	5.186e-80	0.62512
rs10850093	12	113360468	T	C	0.729642	0.0284352	1.63011e-08	0.9282	2.3908e-09
rs10850094	12	113360563	C	T	0.729692	0.0284737	1.5603e-08	0.9278	2.2764e-09
rs10850095	12	113360575	C	T	0.729792	0.0283772	1.75333e-08	0.9278	2.5905e-09
rs10850096	12	113360786	C	T	0.729233	0.0281821	2.17193e-08	0.9287	3.3007e-09
rs10850097	12	113361117	T	C	0.697756	0.0277386	1.48184e-08	0.89	2.4146e-09
rs10865940	3	46350367	T	C	0.715211	-0.0302603	1.14363e-09	0.6409	3.7696e-10
rs10901240	9	136059050	A	C	0.551675	0.0342101	1.39642e-13	2.163e-05	2.1771e-11
rs10901242	9	136077053	T	C	0.504679	-0.0256694	3.35898e-08	3.008e-06	2.5662e-06
rs10901244	9	136079463	T	C	0.488652	-0.0262746	1.46883e-08	4.719e-06	1.0365e-06
rs10901245	9	136079654	C	T	0.484843	-0.0264411	1.20727e-08	6.114e-06	8.109e-07
rs10901250	9	136121626	A	G	0.504668	0.0407738	1.81424e-18	2.495e-08	1.7076e-15
rs10901251	9	136126129	C	A	0.42881	0.0340581	8.6171e-13	6.578e-05	2.0587e-11
rs10901253	9	136128772	C	T	0.470259	-0.0422986	2.73298e-20	2.891e-13	5.6119e-16
rs10908454	1	155066416	A	G	0.530753	-0.0293903	1.18737e-10	0.9595	1.5185e-11
rs10908455	1	155067283	C	T	0.530338	-0.0295581	9.34024e-11	0.9606	1.1701e-11
rs10908456	1	155086148	A	G	0.515517	-0.0266491	6.5194e-09	0.9882	1.3247e-09
rs10908458	1	155126948	C	T	0.474852	-0.0300296	5.08837e-11	0.7428	1.1397e-11
rs1091664	3	101618690	C	T	0.507699	-0.0253613	2.66117e-08	0.5936	2.7841e-09
rs10936707	3	101324063	A	G	0.513436	-0.0372536	1.12657e-15	0.3509	7.8217e-18
rs10936715	3	101345965	G	A	0.521443	-0.0275671	1.73767e-09	0.6127	6.4648e-10
rs10936744	3	101433440	T	C	0.530714	-0.0444419	3.70713e-22	0.4356	5.3257e-25
rs11066451	12	113361443	A	G	0.72651	0.0281431	2.09263e-08	0.928	4.2083e-09
rs11066452	12	113361574	T	G	0.726231	0.0280281	2.35413e-08	0.9434	4.6503e-09
rs111431690	9	136184702	G	A	0.493056	0.0297162	1.44637e-10	0.2973	6.1283e-12
rs111587591	9	136283890	T	C	0.502084	0.031046	2.70669e-11	0.6385	1.414e-12
rs111826021	3	101181262	G	A	0.532735	-0.0264865	2.4822e-08	0.5023	4.2218e-10
rs112246316	3	101255724	C	A	0.516107	-0.0339637	3.61909e-13	0.2751	3.4508e-15
rs11244025	9	136059310	T	C	0.551925	0.0339645	7.9127e-13	1.902e-05	1.3425e-10
rs11244031	9	136076164	A	G	0.483222	-0.0278571	7.87004e-09	3.018e-07	1.3125e-06
rs11244033	9	136079182	A	G	0.566304	0.0280806	1.52836e-09	0.001719	3.0134e-08
rs11244035	9	136081319	T	C	0.521688	0.039133	3.64064e-15	3.334e-13	2.6071e-09
rs11244037	9	136081829	T	C	0.542321	0.0353728	4.02589e-14	2.109e-10	5.1735e-10
rs11244051	9	136128731	A	G	0.50578	0.0325028	1.93233e-11	9.889e-07	1.5935e-08
rs11244052	9	136129125	A	C	0.481019	-0.0424942	1.5349e-20	3.196e-13	4.0366e-16
rs11244053	9	136129360	G	A	0.470488	-0.0422589	2.86715e-20	3.151e-13	5.812e-16
rs11244061	9	136153981	T	C	0.531269	0.0568087	1.19065e-38	2.662e-26	6.6393e-26
rs11244082	9	136189179	T	C	0.516722	-0.0270617	2.07494e-09	0.0006943	7.0386e-08
rs11244084	9	136191010	T	C	0.516621	0.030037	4.69539e-12	6.015e-09	2.2055e-08
rs11244086	9	136191787	C	T	0.501501	0.029413	1.67123e-10	0.7327	1.3605e-11
rs112515687	3	46364186	T	C	0.556091	-0.0313012	6.91767e-12	0.9711	7.1443e-13
rs11264312	1	155075888	C	T	0.604317	-0.029945	8.26441e-11	0.956	1.0436e-11
rs11264313	1	155076505	G	A	0.611766	-0.0292476	6.38489e-10	0.8764	1.0536e-10
rs11264319	1	155083942	C	T	0.606536	-0.0297587	1.18567e-10	0.9467	1.2475e-11
rs11264321	1	155085898	A	C	0.503854	-0.0273636	7.91794e-09	0.9751	1.5817e-09
rs11264322	1	155087933	A	G	0.505849	-0.0270647	3.02001e-09	0.9571	6.1892e-10
rs11264323	1	155090105	C	T	0.468676	-0.039749	4.60889e-11	0.699	5.8002e-12
rs11264328	1	155095124	A	G	0.569399	-0.027787	1.31788e-09	0.8286	2.8853e-10
rs11264329	1	155095158	G	A	0.576188	-0.0280035	1.02738e-09	0.8265	2.1659e-10
rs11264331	1	155100265	G	A	0.540203	-0.0275205	3.555e-09	0.6695	1.1698e-09
rs11264333	1	155108287	A	G	0.477465	-0.030292	9.04939e-11	0.643	2.4989e-11
rs11264334	1	155126599	C	T	0.471776	-0.0300371	5.15462e-11	0.7411	1.1608e-11
rs11264335	1	155126698	G	A	0.474065	-0.0323047	5.2316e-12	0.7425	9.3435e-13
rs11264337	1	155138450	T	C	0.569694	-0.0339687	1.20134e-13	0.5561	2.3511e-14
rs11264338	1	155138557	G	A	0.569237	-0.0340148	1.10571e-13	0.556	2.1529e-14
rs11264339	1	155140648	T	C	0.570152	-0.034166	8.69022e-14	0.5638	1.6237e-14
rs11264341	1	155151493	T	C	0.475397	-0.0291581	3.79805e-10	0.5258	1.504e-10
rs112962863	3	46373936	T	C	0.556163	-0.0319515	2.73845e-12	0.9918	2.4794e-13
rs113016973	9	136113324	T	C	0.514498	-0.0256381	4.80441e-08	0.2849	1.5114e-08
rs113098443	3	46374798	C	A	0.555983	-0.0318578	3.20307e-12	0.9943	2.921e-13
rs1131476	12	113357209	A	G	0.730483	0.0278271	2.82987e-08	0.863	3.944e-09
rs1131668	21	34634878	A	G	0.456748	0.0356604	8.57558e-14	0.9199	8.38e-15
rs1131964	21	34610487	C	T	0.582095	0.0279422	2.03631e-09	0.08772	4.0532e-09
rs113361172	9	136281548	A	G	0.521805	-0.0282975	5.88632e-10	0.002679	1.3674e-08
rs1137779	21	34609596	G	T	0.581746	0.0286405	2.4902e-09	0.08802	5.0425e-09
rs113962808	3	46358650	G	A	0.568659	-0.0263064	9.66555e-09	0.9323	1.4811e-09
rs114115904	3	46268664	T	C	0.51403	0.0287747	5.1115e-10	0.3156	1.0074e-11
rs114257039	3	45815169	C	T	0.500927	0.0591506	8.00517e-31	0.6523	1.6936e-33
rs11541192	19	49377424	A	G	0.520714	-0.0289787	1.18748e-10	0.05949	4.0687e-13
rs11583762	1	155085270	G	A	0.588678	-0.0288968	8.03886e-10	0.9708	1.0894e-10
rs11655	9	136207843	T	C	0.520526	-0.0249434	4.10231e-08	0.0007602	1.3343e-06
rs116909499	19	49407733	T	C	0.537609	-0.0257176	1.45124e-08	0.3829	1.7277e-10
rs117016425	19	49400216	T	C	0.541778	-0.0265593	4.00406e-09	0.2726	1.7144e-11
rs11706986	3	101455966	C	T	0.507347	-0.0442837	4.76999e-22	0.5074	1.2356e-24
rs11707689	3	101086475	G	A	0.525459	-0.0335297	3.70583e-13	0.3542	4.1114e-15
rs11708582	3	46333406	T	C	0.550165	-0.0297594	6.80064e-11	0.8473	6.1889e-12
rs11708611	3	101452587	G	T	0.661659	-0.0326366	3.07938e-11	0.5294	1.0151e-18
rs11708616	3	101231731	T	C	0.518081	-0.0337853	4.24978e-13	0.3308	5.0549e-15
rs11708845	3	101306999	T	C	0.514481	-0.0375482	6.42797e-16	0.3544	4.1548e-18
rs11710016	3	101120030	T	G	0.544656	-0.0333423	4.46911e-13	0.3732	3.2682e-15
rs11710533	3	101351472	A	G	0.540687	-0.043704	3.53254e-20	0.7208	1.7731e-22
rs11710805	3	101460743	G	A	0.537214	-0.0435383	1.88769e-21	0.5444	4.4231e-24
rs11711054	3	46345611	A	G	0.710532	-0.0296273	2.18683e-09	0.6188	8.0093e-10
rs11711079	3	101386918	A	G	0.535314	-0.0428999	1.00226e-20	0.6351	4.1065e-23
rs11711808	3	101235101	C	T	0.522862	-0.0341379	2.26197e-13	0.3035	1.9953e-15
rs11712309	3	101519097	C	T	0.532972	-0.0453019	9.614e-23	0.7261	3.1409e-25
rs11712748	3	101383562	A	G	0.511367	-0.0435232	2.93798e-21	0.6215	1.3117e-23
rs117134629	9	136179726	G	A	0.523378	-0.0248866	3.00395e-08	0.000195	1.7097e-06
rs11714278	3	101460652	A	G	0.533274	-0.04381	1.42617e-21	0.5295	3.3061e-24
rs11714444	3	101513682	A	G	0.532922	-0.042682	1.85771e-19	0.727	1.1772e-21
rs11715368	3	101336380	A	G	0.510382	-0.0371169	1.51973e-15	0.3398	1.1101e-17
rs11716558	3	101528481	C	T	0.53343	-0.0452062	1.3975e-22	0.7039	4.3249e-25
rs11717046	3	101450258	T	C	0.539264	-0.04381	1.44482e-21	0.5191	2.9195e-24
rs11717638	3	101505468	G	A	0.533022	-0.0450061	1.64491e-22	0.7289	5.7756e-25
rs11718385	3	46327588	T	C	0.550165	-0.0299319	5.18849e-11	0.8506	4.6257e-12
rs11718446	3	101552553	A	G	0.517029	-0.0404295	3.34829e-18	0.1642	3.5416e-21
rs11720560	3	101328484	T	C	0.511884	-0.0373048	1.05747e-15	0.3522	7.5145e-18
rs11720745	3	101441690	A	G	0.52788	-0.0440931	6.99512e-22	0.5196	1.5749e-24
rs117227130	19	49367959	G	A	0.540609	-0.0294006	6.88259e-11	0.1738	1.6427e-13
rs117497898	9	136328912	A	G	0.511821	0.0292297	3.29775e-10	0.4799	2.5062e-12
rs117744769	19	49402686	T	G	0.542493	-0.0263379	5.26868e-09	0.2926	2.4319e-11
rs11789207	9	136122718	A	G	0.51344	0.0366547	1.36456e-15	0.9369	2.3843e-17
rs1179011	9	136186383	A	G	0.647936	0.0348515	1.53006e-12	2.459e-09	1.366e-18
rs1179034	9	136235473	C	T	0.515078	-0.0261653	1.23788e-08	0.001468	2.7029e-07
rs1179039	9	136241340	A	G	0.518602	-0.0276072	3.13041e-09	0.0004187	1.7737e-07
rs11791611	9	136077441	A	G	0.567536	0.0275785	4.04215e-09	0.001897	7.6743e-08
rs11791989	9	136178310	T	G	0.513622	0.0393916	1.16261e-17	0.2661	4.4194e-21
rs11792324	9	136116395	C	T	0.488111	0.0280431	1.24411e-09	0.6817	1.5571e-10
rs11793170	9	136055305	A	G	0.544609	0.0334784	1.9488e-13	1.884e-05	2.7262e-11
rs11793580	9	136168894	T	C	0.514551	0.0405822	6.8602e-19	0.5724	7.8403e-22
rs11793768	9	136116662	A	G	0.50951	0.0268609	4.40729e-09	0.4316	2.0655e-10
rs11793870	9	136057028	A	G	0.551554	0.0332954	6.14875e-13	1.736e-05	9.7571e-11
rs11794634	9	136090813	C	T	0.569341	0.0304245	8.1733e-11	0.0003925	3.8772e-09
rs11795315	9	136064766	A	G	0.554052	0.0346781	1.27559e-13	0.0005371	5.165e-12
rs11795370	9	136059193	T	G	0.563335	0.0434986	2.06739e-11	3.538e-05	1.2005e-08
rs11799962	1	155121727	C	T	0.475331	-0.0356063	1.79449e-11	0.6559	3.3095e-12
rs11911133	21	34629175	G	A	0.445198	0.0343347	3.06395e-13	0.7373	4.9782e-14
rs11914318	3	101453858	T	C	0.529254	-0.0437157	1.47384e-21	0.5224	3.5841e-24
rs11917682	3	101355427	A	G	0.535114	-0.0437914	2.68722e-21	0.7173	1.2995e-23
rs11919389	3	101424458	C	T	0.530106	-0.0419752	4.45432e-19	0.4357	1.2505e-21
rs11919943	3	46266726	C	T	0.459545	0.0295238	2.23612e-10	0.1457	1.2504e-11
rs11923273	3	101337863	C	T	0.52495	-0.0399768	1.18265e-17	0.4125	5.2767e-20
rs11923452	3	101433515	C	T	0.533133	-0.0445715	2.8559e-22	0.4348	3.8149e-25
rs11923720	3	46345742	C	T	0.704785	-0.0270797	4.24674e-08	0.8428	1.3549e-08
rs11924013	3	101366698	A	G	0.510531	-0.0436799	2.51046e-21	0.6251	1.1249e-23
rs11925001	3	101373966	T	C	0.534398	-0.0430883	7.23641e-21	0.6466	2.9928e-23
rs11929489	3	46259915	A	C	0.473885	0.0295649	1.90923e-10	0.3565	1.489e-11
rs12002576	9	136115933	G	A	0.467849	0.0273643	3.39667e-09	0.6025	5.134e-10
rs12002997	9	136115930	C	T	0.46757	0.0274205	3.15732e-09	0.6418	5.0817e-10
rs12004298	9	136115876	A	G	0.47104	0.0283144	8.54987e-10	0.8028	1.5745e-10
rs12005793	9	136045719	A	C	0.473564	-0.0264029	2.97712e-08	0.009365	1.5653e-07
rs12028043	1	155132836	G	A	0.476683	-0.0302981	3.28607e-11	0.643	8.746e-12
rs12039316	1	155073221	T	C	0.510609	-0.0276338	1.2889e-09	0.8776	2.8186e-10
rs12040970	1	155095300	C	T	0.576238	-0.0279742	1.06452e-09	0.8149	2.3041e-10
rs12053666	21	34618439	A	G	0.46711	0.0356099	1.50322e-14	0.5792	2.8779e-15
rs1209731	1	169324793	C	T	0.983887	-0.153375	1.25964e-15	3.364e-114	0.51709
rs12108042	3	46086083	G	A	0.471357	0.0399989	3.74559e-18	0.4517	6.4515e-20
rs12124306	1	155133799	G	A	0.464649	-0.0326711	9.35592e-12	0.6711	1.9634e-12
rs12129003	1	155129562	A	G	0.470352	-0.0277117	3.64618e-09	0.7772	1.0263e-09
rs12131522	1	155140027	C	T	0.563003	-0.0326027	7.39044e-09	0.6703	1.935e-09
rs12137164	1	155095977	C	T	0.468834	-0.0378549	6.58837e-11	0.6255	1.1957e-11
rs12145362	1	155094013	A	C	0.480033	-0.0269391	4.1044e-09	0.7408	1.2923e-09
rs12151238	19	49368613	C	T	0.53911	-0.0291966	1.97668e-10	0.1699	4.8714e-13
rs12216896	9	136058188	T	C	0.512352	0.0383337	1.80053e-16	3.029e-08	1.1172e-12
rs12341034	9	136056893	T	C	0.487074	-0.0265474	1.71758e-08	0.0009846	2.2739e-07
rs12348292	9	136115276	A	G	0.485319	0.0255666	2.8047e-08	0.4917	3.5526e-09
rs12379461	9	136080536	A	G	0.527825	0.028449	8.44222e-10	0.000186	3.0145e-08
rs12411216	1	155164480	A	C	0.555783	-0.0312854	6.68977e-12	0.1061	3.7745e-14
rs12462642	19	4715016	A	G	0.501941	0.0306889	7.28294e-10	0.8208	6.6894e-11
rs12482014	21	34611318	T	C	0.473037	0.0348318	5.08729e-14	0.5143	1.2306e-14
rs12482193	21	34611545	C	T	0.471655	0.035248	2.56839e-14	0.5947	4.8702e-15
rs12482556	21	34602934	C	T	0.475056	0.0336158	8.45493e-13	0.7982	1.2443e-13
rs12554336	9	136128663	G	A	0.476619	-0.0421324	3.55285e-20	2.783e-13	8.1683e-16
rs12554339	9	136128737	C	A	0.48074	-0.0424735	1.25152e-19	3.055e-13	3.4905e-15
rs12554449	9	136085200	T	G	0.512593	-0.0324667	2.84784e-12	0.0002587	1.2332e-10
rs12554580	9	136128603	C	T	0.451487	-0.0263699	9.60143e-09	0.01677	4.2285e-08
rs12554595	9	136128664	C	T	0.490026	-0.0421068	3.08761e-20	3.022e-13	9.5648e-16
rs12610495	19	4717672	G	A	0.548578	0.0434713	6.74734e-21	0.6265	1.8028e-22
rs12627039	21	34600508	T	G	0.473199	0.031811	1.52432e-11	0.6167	4.177e-12
rs12629658	3	101356535	G	A	0.535393	-0.0438598	2.34738e-21	0.7052	1.0709e-23
rs12629954	3	101360623	A	C	0.535835	-0.0425748	1.27401e-18	0.6823	8.1603e-21
rs12631513	3	101517476	C	A	0.532072	-0.0411212	1.88501e-16	0.7383	1.9587e-18
rs12633089	3	101528763	T	C	0.531369	-0.0453155	1.09995e-22	0.7013	3.3848e-25
rs12633770	3	101517024	T	G	0.537453	-0.0486161	1.62719e-19	0.6467	2.6071e-22
rs12635128	3	101360587	A	G	0.534527	-0.0433333	6.76245e-20	0.6821	3.5093e-22
rs12636046	3	101434448	G	T	0.543613	-0.0443893	4.46242e-22	0.4348	5.2286e-25
rs12636047	3	101434449	C	T	0.540867	-0.0445747	3.11232e-22	0.421	3.536e-25
rs12636557	3	101374704	T	C	0.537732	-0.0430387	8.06984e-21	0.6467	3.2257e-23
rs12638137	3	101150964	T	C	0.546566	-0.0324272	5.88949e-12	0.3731	5.124e-14
rs12638796	3	101187840	T	C	0.528385	-0.033101	3.94266e-12	0.3227	4.2335e-14
rs12639224	3	45916222	T	C	0.518078	0.0347115	7.96746e-14	0.2561	4.0664e-14
rs12639314	3	46141504	C	A	0.460558	0.032034	3.95246e-12	0.2114	1.0654e-13
rs12683493	9	136155063	T	C	0.522632	-0.0363163	3.30392e-16	1.749e-09	1.5419e-12
rs1274510	19	50875685	G	A	0.49171	0.0261332	6.70835e-09	0.05137	1.8322e-08
rs1274514	19	50871147	G	A	0.496615	0.0262015	5.98318e-09	0.0595	1.5082e-08
rs1274517	19	50868754	G	A	0.479208	0.0264396	4.58574e-09	0.05657	1.1608e-08
rs12752585	1	155135406	A	G	0.570202	-0.0338835	1.37362e-13	0.5387	2.8448e-14
rs12904	1	155106697	A	G	0.474023	-0.0284202	4.70081e-10	0.5705	1.7662e-10
rs12972221	19	50879140	T	G	0.523698	0.0264642	4.28276e-09	0.05273	1.2072e-08
rs13059238	3	46007825	C	T	0.527714	0.042776	2.46825e-21	0.65	3.0108e-24
rs13059470	3	101424800	A	G	0.52947	-0.0442525	5.70226e-22	0.428	8.4522e-25
rs13059906	3	46208858	C	T	0.47484	0.030437	6.40242e-11	0.6207	7.5128e-12
rs13060287	3	46071868	G	A	0.475343	0.0440826	1.43143e-21	0.3985	1.1031e-23
rs13060373	3	101350824	G	A	0.525591	-0.0302571	3.84204e-11	0.5608	1.2205e-11
rs13060901	3	46072006	A	G	0.443617	0.0258635	1.60984e-08	0.9532	3.7329e-09
rs13060963	3	101472594	A	G	0.537411	-0.0453545	2.55228e-16	0.5515	6.5829e-19
rs13061548	3	46226646	C	T	0.476587	0.0287588	7.67465e-10	0.3055	5.8837e-11
rs13061565	3	101392270	C	T	0.535364	-0.0430117	7.8454e-21	0.6461	3.2472e-23
rs13062450	3	46227171	G	T	0.505614	0.0275543	3.10351e-09	0.3089	1.4493e-10
rs13063033	3	46082481	A	G	0.522304	0.0434411	1.39823e-21	0.4098	1.1711e-24
rs13063527	3	46135690	A	G	0.522383	0.0421738	2.63268e-20	0.4087	3.2331e-23
rs13065944	3	101473088	A	G	0.539914	-0.0438198	1.4369e-21	0.5422	3.1637e-24
rs13066062	3	46018344	A	G	0.529038	0.0429765	1.19805e-21	0.688	1.3402e-24
rs13066516	3	45975443	T	C	0.529575	0.0427476	2.62072e-21	0.5863	1.8561e-24
rs13067058	3	46273766	A	G	0.514908	0.0277551	2.2287e-09	0.324	5.0886e-11
rs13068350	3	101466469	T	C	0.540322	-0.0416783	7.60396e-19	0.5404	2.9184e-21
rs13068570	3	46136438	G	A	0.522383	0.0422698	2.20324e-20	0.4054	2.6026e-23
rs13068572	3	46177096	A	G	0.522449	0.0402115	3.38202e-18	0.5178	1.1188e-20
rs13069079	3	46000870	A	G	0.529496	0.043253	7.04784e-22	0.5912	4.5367e-25
rs13069443	3	101373305	T	C	0.531648	-0.043659	9.12045e-20	0.6474	3.7544e-22
rs13069742	3	46114216	G	A	0.464954	0.0446129	5.46167e-22	0.514	6.5937e-24
rs13069750	3	46224850	T	C	0.517108	0.0275577	3.06826e-09	0.6061	1.8624e-10
rs13070099	3	46253214	C	T	0.516725	0.0292309	2.47638e-10	0.5735	9.2543e-12
rs13071258	3	45843242	A	G	0.519521	0.0562983	4.40404e-35	0.2751	2.7135e-41
rs13071283	3	46010007	C	T	0.527528	0.0406955	3.83724e-19	0.6433	8.9455e-22
rs13074382	3	46061840	G	A	0.475343	0.0441673	1.18817e-21	0.4074	9.2873e-24
rs13075270	3	46253789	C	T	0.489277	0.0297177	1.39846e-10	0.321	7.3412e-12
rs13075528	3	46128709	C	T	0.522333	0.0429826	4.57206e-21	0.4312	5.0048e-24
rs13075758	3	46025048	A	G	0.529217	0.043145	8.60819e-22	0.6844	8.7534e-25
rs13075836	3	46186638	C	T	0.517811	0.0270244	7.16951e-09	0.3966	2.6687e-10
rs13077703	3	101385767	A	G	0.538011	-0.0408401	3.97454e-18	0.6331	2.6286e-20
rs13078652	3	101511153	C	T	0.53343	-0.045127	1.28639e-22	0.7285	4.3631e-25
rs13078739	3	46007488	A	G	0.527378	0.0428837	1.56865e-21	0.638	1.9256e-24
rs13078854	3	45861932	A	G	0.518817	0.0607546	3.95153e-43	0.2882	3.1824e-50
rs13079478	3	46007823	T	G	0.529117	0.0426039	4.62821e-21	0.6908	6.0888e-24
rs13079869	3	46008087	A	G	0.528123	0.0431652	8.88268e-22	0.7153	1.1991e-24
rs13080979	3	46233690	G	A	0.516824	0.0276497	2.77583e-09	0.6092	1.6937e-10
rs13081151	3	46055716	A	G	0.528967	0.0289078	4.83115e-10	0.5294	1.0931e-11
rs13081213	3	46055909	T	C	0.470785	0.0471308	2.65563e-23	0.527	1.9065e-25
rs13081846	3	101383321	C	T	0.534448	-0.0429733	8.55917e-21	0.6337	3.4685e-23
rs13082236	3	101359623	G	A	0.538633	-0.0372189	5.22875e-11	0.9754	3.3883e-12
rs13082697	3	46071763	C	T	0.475343	0.0439603	1.88333e-21	0.3979	1.4847e-23
rs13083914	3	46184680	T	C	0.503788	0.0295704	2.15601e-10	0.413	9.9443e-12
rs13084432	3	101472829	G	A	0.519239	-0.0460908	6.19717e-16	0.5191	1.6686e-18
rs13085367	3	46172824	C	T	0.523289	0.0412137	6.26011e-19	0.4309	1.3222e-21
rs13085776	3	101505507	C	T	0.533022	-0.0450245	1.82992e-21	0.7282	6.9454e-24
rs13086063	3	46200860	C	T	0.483803	0.0285856	1.15094e-09	0.5892	1.4728e-10
rs13086534	3	46083201	G	T	0.471994	0.0270857	8.29514e-09	0.4528	9.723e-10
rs13087776	3	46079871	G	A	0.472502	0.0393516	1.31708e-17	0.4509	2.4845e-19
rs13089554	3	46127557	A	G	0.522333	0.0428169	6.07041e-21	0.4248	6.6097e-24
rs13089907	3	46215710	T	C	0.476203	0.0303938	6.51502e-11	0.6222	7.5621e-12
rs13090194	3	46069573	C	A	0.475343	0.0439393	1.95284e-21	0.4012	1.5623e-23
rs13090848	3	46216084	A	G	0.478565	0.0348601	1.41284e-10	0.6023	1.1856e-11
rs13091868	3	46123043	G	A	0.522462	0.0437751	9.60347e-22	0.4459	9.2481e-25
rs13092030	3	46123055	T	C	0.522412	0.030095	1.06939e-10	0.445	2.5567e-12
rs13092160	3	46254791	C	T	0.500901	0.0307669	3.87101e-11	0.5521	2.2963e-12
rs13092887	3	45909644	A	C	0.521655	0.0581666	2.87016e-38	0.1803	2.0343e-45
rs13093179	3	46146314	T	G	0.522204	0.0425404	1.42224e-20	0.4129	1.7232e-23
rs13094262	3	46080912	T	C	0.470044	0.0391323	3.39353e-16	0.4516	7.4284e-18
rs13094753	3	101525082	G	A	0.532922	-0.0454139	7.74132e-23	0.7024	2.2853e-25
rs13094911	3	101519021	C	T	0.532972	-0.0452643	1.03638e-22	0.7288	3.4446e-25
rs13095602	3	46128713	G	A	0.522333	0.0428889	5.54507e-21	0.4266	6.1044e-24
rs13095717	3	46128542	A	G	0.522333	0.0428208	6.08042e-21	0.4223	6.5615e-24
rs13095940	3	46246816	G	A	0.516925	0.0291752	2.61699e-10	0.5742	9.7369e-12
rs13095946	3	46253812	A	G	0.516771	0.0296143	1.45254e-10	0.6121	5.5989e-12
rs13096142	3	46281744	T	C	0.501111	0.0266776	4.7291e-09	0.8408	1.215e-09
rs13096307	3	46246953	T	C	0.516945	0.0293616	2.00841e-10	0.5742	7.2151e-12
rs13096323	3	101461177	C	T	0.520475	-0.049406	2.02095e-20	0.5255	2.2522e-23
rs13096325	3	46186838	G	A	0.517841	0.0270092	7.3162e-09	0.396	2.7266e-10
rs13096741	3	46099154	T	C	0.522133	0.0432636	2.24974e-21	0.4676	2.647e-24
rs13096808	3	46274906	T	C	0.516818	0.0266671	8.65273e-09	0.3602	2.3183e-10
rs13097340	3	46187118	A	G	0.517811	0.0269016	8.33611e-09	0.4003	3.215e-10
rs13097556	3	46061997	C	T	0.475343	0.0441801	1.14127e-21	0.3948	8.5275e-24
rs13097666	3	46234467	T	C	0.516625	0.0278682	2.10951e-09	0.6098	1.2588e-10
rs13098271	3	46093858	A	G	0.463982	0.0258783	3.31017e-08	0.5611	1.729e-08
rs13099674	3	101489629	A	G	0.508849	-0.0443895	4.89846e-22	0.5256	1.3123e-24
rs13100262	3	101414102	C	T	0.532967	-0.0389646	1.83661e-13	0.5683	2.0689e-15
rs13107325	4	103188709	T	C	0.51278	0.0236203	9.53816e-09	0.02689	5.1374e-08
rs13135092	4	103198082	G	A	0.512216	0.0225233	2.14051e-08	0.02039	1.3543e-07
rs13284477	9	136202397	A	G	0.520759	-0.0253636	4.68297e-08	0.0004043	2.1065e-06
rs13291798	9	136127481	G	A	0.496418	0.0406292	1.95767e-18	0.1734	4.0282e-21
rs13298002	9	136155127	A	G	0.511003	0.0409471	3.20338e-19	0.3115	2.1372e-22
rs13299342	9	136141504	A	G	0.500816	0.0453078	7.74091e-22	6.998e-07	3.7085e-19
rs13301148	9	136115440	T	C	0.485144	0.0252353	3.60253e-08	0.4833	4.659e-09
rs13301309	9	136164836	A	C	0.513582	0.0394249	4.9076e-17	0.4359	4.7495e-20
rs13321258	3	101435406	A	G	0.541422	0.0263244	1.62482e-08	0.8928	2.0924e-09
rs13433997	3	46049765	C	T	0.473146	0.0443993	8.88878e-22	0.5944	1.2114e-23
rs138066009	3	45380723	T	C	0.503147	0.0304601	1.80256e-10	0.9156	1.0363e-11
rs138281121	19	49366827	A	G	0.540331	-0.0289746	1.30835e-10	0.1665	3.4314e-13
rs138683771	9	136105563	C	A	0.503119	0.0287404	7.54772e-10	6.774e-12	2.8207e-06
rs1388603	3	46311066	C	T	0.590305	0.031	5.48414e-11	0.7172	3.3759e-12
rs1392290	3	46069210	A	G	0.441399	0.0255921	2.22931e-08	0.8906	4.7974e-09
rs1392291	3	46018277	G	A	0.586279	0.026206	1.12223e-08	0.2445	4.2424e-10
rs1405655	19	50882619	C	T	0.484297	0.0260932	6.9917e-09	0.05229	1.8718e-08
rs140609168	3	101470236	T	G	0.538111	-0.0467816	3.1678e-17	0.5515	5.9193e-20
rs141045534	3	45637109	C	T	0.501734	0.0522817	5.17927e-28	0.9882	4.4877e-31
rs142406049	3	46190155	A	G	0.507439	0.0336742	5.03716e-10	0.4932	1.7276e-11
rs142448599	19	49373036	A	C	0.544122	-0.0278665	5.51072e-10	0.1668	1.4265e-12
rs142640783	19	49397350	A	C	0.542972	-0.0267151	1.47317e-09	0.2513	4.6579e-12
rs143111241	3	45387638	T	C	0.503091	0.0299658	1.0613e-10	0.9052	5.4345e-12
rs143936130	9	136172293	A	G	0.521879	-0.0265724	7.22678e-09	0.0009806	2.9573e-07
rs144737447	1	169160458	T	C	0.509369	0.0396301	2.89345e-19	9.37e-117	0.17922
rs145163454	1	169090748	C	T	0.508996	0.0422362	5.22417e-20	1.826e-116	0.45286
rs145526382	9	136121623	T	C	0.505096	0.0325446	5.35377e-12	8.252e-10	1.1535e-08
rs1460097	3	101497569	T	C	0.533835	-0.0444898	4.63179e-22	0.4902	7.7543e-25
rs1462855	1	155053719	T	C	0.660771	-0.0282724	3.56406e-09	0.7435	3.2571e-10
rs146375688	3	46388700	T	C	0.517351	0.0288575	7.81174e-10	0.3362	2.5641e-12
rs1476415	21	34598385	C	A	0.571499	0.0275414	4.98465e-09	0.1453	7.2524e-09
rs148970980	9	136175911	T	C	0.498329	0.0373319	5.83548e-12	0.4544	1.0126e-13
rs149181677	9	136296530	T	C	0.51602	0.0416886	1.99647e-17	1.386e-08	4.2404e-13
rs1491950	3	46138107	A	G	0.522383	0.0284005	1.10982e-09	0.4406	3.5933e-11
rs1491951	3	46141844	A	G	0.47904	0.0426978	4.33336e-20	0.3752	3.9137e-22
rs1491953	3	46142032	C	T	0.573051	0.0253785	3.18815e-08	0.1465	9.6304e-10
rs1491957	3	46274960	T	C	0.555919	0.0279113	2.99463e-09	0.7486	3.2909e-10
rs1491962	3	46304606	T	C	0.589908	0.0294181	1.68805e-10	0.7199	1.2741e-11
rs149267127	3	45523962	G	T	0.501166	0.0394278	4.18855e-12	0.6236	5.2052e-14
rs149853133	3	45737713	C	T	0.501706	0.0584862	1.9868e-28	0.7074	2.6079e-31
rs150391471	3	46217740	A	G	0.518147	0.0334564	4.09464e-10	0.5982	9.7345e-12
rs150664301	19	49407947	G	A	0.53891	-0.0259256	6.07467e-09	0.3821	6.7975e-11
rs151313779	19	49402487	T	C	0.541628	-0.0264132	2.15939e-09	0.2939	1.0924e-11
rs1532071	3	46001063	A	G	0.512087	0.0300521	3.25528e-11	0.3441	9.2048e-13
rs1542754	3	46272456	C	T	0.471641	0.0278128	3.09991e-09	0.1094	6.3942e-11
rs1542755	3	46272440	T	G	0.514418	0.0287821	5.24197e-10	0.3326	1.0644e-11
rs1542756	3	46272162	T	G	0.492654	0.0301453	1.49903e-10	0.3273	7.5972e-12
rs1546079	3	46150119	T	C	0.516863	0.0261536	8.946e-09	0.1391	2.3668e-10
rs1601867	3	46002962	C	T	0.521365	0.030266	3.4025e-11	0.3298	8.8829e-13
rs1609159	3	101275902	C	A	0.489486	-0.0297321	1.72424e-10	0.3433	6.4585e-12
rs1633514	9	136140513	C	T	0.745645	-0.0316083	1.84703e-09	1.044e-13	3.9594e-15
rs17078346	3	45845748	C	A	0.499138	0.0452817	6.78663e-23	0.1454	3.736e-26
rs17078348	3	45847241	G	A	0.496937	0.0453852	6.28653e-23	0.1652	4.6006e-26
rs17206700	19	49361255	C	T	0.547814	-0.0284485	2.4902e-10	0.1166	2.159e-13
rs17206707	19	49361441	G	T	0.547565	-0.0282837	3.06103e-10	0.1223	3.0014e-13
rs17213127	3	45798226	T	C	0.512469	0.0275775	4.33824e-10	0.3677	3.1977e-12
rs17214952	3	46011436	G	A	0.527428	0.0426621	2.5365e-21	0.6576	3.5693e-24
rs17215008	3	46012279	C	T	0.529267	0.0429766	1.1784e-21	0.7124	1.3987e-24
rs17215981	3	46124418	G	A	0.522333	0.0433397	1.99888e-21	0.444	2.0722e-24
rs17216717	3	46186323	C	T	0.517806	0.0268522	8.89284e-09	0.4004	3.461e-10
rs17272673	19	49362992	A	C	0.54687	-0.028388	2.60992e-10	0.1355	3.2718e-13
rs17272680	19	49364511	A	G	0.540789	-0.0288921	1.5475e-10	0.1519	3.5911e-13
rs17272700	19	49391770	A	G	0.542722	-0.025911	5.68346e-09	0.2188	1.947e-11
rs17272707	19	49404535	G	T	0.53921	-0.0263529	2.64104e-09	0.3352	2.1471e-11
rs17282175	3	46173642	T	C	0.518667	0.0397697	1.46634e-17	0.5355	9.4042e-20
rs17282238	3	46174605	G	A	0.523304	0.0378227	3.20602e-16	0.4767	1.7338e-18
rs17282391	3	46179481	G	A	0.517617	0.0274398	4.44613e-09	0.4312	1.7247e-10
rs17282797	3	46232765	G	A	0.516819	0.0278328	2.18415e-09	0.6092	1.2927e-10
rs17330872	3	46035097	G	A	0.529446	0.0431478	8.69381e-22	0.6445	7.3396e-25
rs17345528	3	101294830	A	C	0.51466	-0.0373473	8.60503e-16	0.3556	5.7973e-18
rs17345786	3	101318318	T	G	0.510053	-0.0372443	1.15698e-15	0.3552	8.672e-18
rs17347156	3	101504674	A	G	0.541937	-0.0450655	1.63966e-22	0.7199	4.7915e-25
rs17347644	3	101547733	T	C	0.53399	-0.044147	2.88704e-21	0.529	6.2564e-24
rs17402964	3	101067945	T	C	0.524822	-0.0333807	4.44379e-13	0.406	6.1889e-15
rs17411983	3	101399126	A	G	0.534091	-0.042849	1.06746e-20	0.6274	4.3781e-23
rs17412601	3	101499275	C	T	0.532485	-0.045322	8.29465e-23	0.7376	2.8106e-25
rs17474001	9	136267149	T	C	0.527149	0.0486367	8.88762e-29	4.649e-19	5.6226e-21
rs17508319	3	101318903	A	G	0.508153	-0.0381175	3.87064e-15	0.3552	2.6296e-17
rs1752339	9	136141135	T	C	0.737661	-0.0309231	6.87078e-09	1.035e-13	2.0635e-14
rs176691	9	136163306	A	G	0.543682	0.0293019	1.41028e-10	0.08213	2.7805e-10
rs176692	9	136163329	G	A	0.544777	0.0292385	1.5487e-10	0.08217	3.0675e-10
rs176694	9	136164593	G	T	0.524257	0.0397635	6.21889e-19	5.517e-14	3.1742e-13
rs176699	9	136168086	A	C	0.544238	0.0292848	1.64201e-10	0.07785	3.3843e-10
rs17713054	3	45859651	A	G	0.518852	0.0608876	2.74888e-43	0.2822	1.9703e-50
rs17714101	3	45939802	A	G	0.528533	0.0473686	2.71215e-25	0.6962	9.0992e-29
rs17714228	3	45945132	C	A	0.528533	0.0474426	2.28285e-25	0.6897	7.3156e-29
rs17763537	3	45843315	T	C	0.518853	0.05551	1.50503e-34	0.2648	9.9678e-41
rs17763569	3	45843439	T	G	0.518694	0.058691	1.35477e-36	0.2666	2.878e-43
rs17763742	3	45846769	G	A	0.519471	0.0601853	5.03254e-41	0.2257	3.2045e-48
rs17764831	3	45918215	A	G	0.529646	0.0455183	1.5494e-22	0.7074	1.1626e-25
rs17764980	3	45939016	A	G	0.528533	0.0473851	2.59179e-25	0.6957	8.6792e-29
rs17860115	21	34602305	A	C	0.470492	0.0336838	7.93169e-13	0.8023	1.1609e-13
rs17860165	21	34611730	T	C	0.472737	0.0352737	2.4106e-14	0.5639	4.8929e-15
rs17860169	21	34613301	G	A	0.473998	0.0363661	2.09492e-15	0.8042	2.0003e-16
rs17860241	21	34631133	G	A	0.429115	0.035456	8.21401e-14	0.7421	1.2e-14
rs1799865	3	46399798	C	T	0.490023	0.0268983	2.31151e-09	0.8443	5.854e-10
rs185394757	3	45478154	T	C	0.500131	0.0408704	1.73364e-08	0.3185	1.5582e-10
rs1859331	12	113376331	A	C	0.674633	0.0269874	2.46622e-08	1	5.3732e-09
rs1860264	3	45923085	C	A	0.431879	0.0263035	1.95028e-08	0.9376	4.2527e-09
rs1894692	1	169467654	A	G	0.985302	-0.174027	5.36382e-18	1.218e-126	0.97741
rs190509934	X	15620340	C	T	0.500252	-0.0335088	5.96511e-09	0.9355	7.8486e-11
rs1963961	3	101463313	T	G	0.529154	-0.0436091	2.13909e-21	0.5455	5.8257e-24
rs1963962	3	101463391	T	C	0.529612	-0.0436367	2.02779e-21	0.5459	5.4679e-24
rs1985463	3	45940636	C	A	0.450584	0.0306248	4.1133e-11	0.3429	1.6635e-12
rs1994490	3	46007702	C	T	0.528752	0.0261526	7.82037e-09	0.2592	3.385e-10
rs1994492	3	45960646	C	T	0.529383	0.0293208	2.17121e-10	0.5927	5.0877e-12
rs1994493	3	45960700	T	C	0.529383	0.0437741	4.16144e-22	0.5927	2.2541e-25
rs2040388	3	46408731	A	G	0.622332	0.0289529	6.12284e-10	0.8351	5.9858e-11
rs2049805	1	155194980	C	T	0.58021	-0.0309946	2.58469e-11	0.05282	6.5423e-11
rs2066981	1	155172379	A	G	0.59797	0.0301858	1.27288e-10	0.1417	1.3053e-12
rs2073361	21	34619445	G	A	0.633298	-0.035159	3.36407e-13	0.7916	4.7894e-14
rs2073826	9	136136963	T	G	0.541184	-0.0629777	1.07645e-43	1.42e-19	2.5342e-35
rs2073828	9	136137140	A	G	0.539173	-0.0627167	2.47726e-41	1.133e-19	6.5712e-33
rs2073935	9	136340200	G	T	0.721574	-0.0291592	1.1203e-08	8.123e-07	1.1482e-06
rs2075570	1	155182164	T	C	0.581276	-0.0307318	1.70699e-11	0.1283	2.1898e-11
rs2075571	1	155174106	T	C	0.469487	-0.0297835	1.73169e-10	0.3926	9.0531e-11
rs2081577	3	101356219	A	G	0.516665	0.0286334	9.10858e-10	0.771	2.2486e-10
rs2088690	3	46072839	T	C	0.475343	0.0440833	1.45047e-21	0.3982	1.1193e-23
rs2088692	3	46077332	G	A	0.475343	0.030794	6.43906e-11	0.4079	4.4583e-12
rs2088693	3	46077390	C	T	0.471994	0.039376	1.25779e-17	0.4509	2.3788e-19
rs2097282	3	46378025	T	C	0.688565	-0.0289994	4.23659e-09	0.7999	1.1904e-09
rs2097284	3	46388188	C	T	0.689252	-0.0290191	2.54695e-09	0.7986	7.0275e-10
rs2102055	3	46072704	A	G	0.47643	0.0441221	1.28856e-21	0.3893	9.2319e-24
rs2102056	3	46072768	A	G	0.472975	0.0312586	1.16951e-10	0.3981	8.0262e-12
rs2109069	19	4719443	A	G	0.541576	0.042529	3.41147e-20	0.9443	4.4086e-22
rs2157056	3	46365783	A	G	0.568609	-0.0260071	1.42417e-08	0.9217	2.332e-09
rs2157057	3	46366269	G	A	0.71549	-0.029648	2.51404e-09	0.6906	7.9809e-10
rs2171531	3	45981171	T	C	0.529446	0.0426921	2.88532e-21	0.5702	2.0081e-24
rs2186277	21	34593122	C	T	0.571299	0.027718	4.37552e-09	0.136	6.6456e-09
rs2186278	21	34593150	G	T	0.471761	0.0323499	8.24169e-12	0.6194	2.1469e-12
rs2187671	3	46359270	G	T	0.568659	-0.0261662	1.15859e-08	0.9209	1.8559e-09
rs2191031	3	45910870	A	G	0.502712	0.0273145	6.08702e-09	0.198	2.1877e-10
rs2213292	3	46360607	C	T	0.708059	-0.0291503	4.0115e-09	0.6696	1.3924e-09
rs2227010	3	46411542	A	G	0.608106	0.0280969	1.34847e-09	0.5181	7.1731e-11
rs2227246	1	169208179	T	C	0.984674	-0.174506	9.16199e-19	6.964e-116	0.59256
rs2230322	3	46063329	C	T	0.475393	0.0440622	1.4565e-21	0.3969	1.1208e-23
rs2234358	3	45989044	G	T	0.521436	0.030036	3.08014e-11	0.3261	8.1775e-13
rs2236756	21	34616923	A	C	0.639058	-0.0346899	7.92592e-13	0.8034	1.1629e-13
rs2236757	21	34624917	G	A	0.662098	-0.0351995	1.43572e-12	0.5434	3.9939e-13
rs2236758	21	34625413	G	A	0.638166	-0.0346611	4.47926e-12	0.753	7.9255e-13
rs2248420	21	34605778	T	C	0.473116	0.0351966	3.4695e-14	0.5609	7.2236e-15
rs2250226	21	34632316	C	T	0.426189	0.0356574	7.30452e-14	0.7515	1.0316e-14
rs2252639	21	34617729	G	A	0.632161	-0.0351899	2.93088e-13	0.8153	3.93e-14
rs2260685	3	195497743	C	T	0.508034	0.0324158	3.50533e-12	0.5161	1.0113e-12
rs2271616	3	45838013	T	G	0.515881	0.0807365	2.27459e-71	0.5348	5.5136e-78
rs2277732	19	4723670	A	C	0.55462	0.0432611	2.80341e-20	0.6188	7.2925e-22
rs2284550	21	34618285	A	G	0.518704	-0.0269661	5.61344e-09	0.3145	4.4273e-09
rs2284551	21	34618313	G	A	0.66094	-0.03545	8.88964e-13	0.5664	2.2679e-13
rs2285488	9	136277854	A	G	0.541192	-0.0322919	1.16263e-12	5.001e-05	2.0714e-10
rs2288272	3	101378476	T	C	0.538061	-0.0433026	4.37127e-21	0.652	1.6637e-23
rs2290859	3	101525625	T	C	0.532872	-0.0456559	4.60557e-23	0.7114	1.3236e-25
rs2300370	21	34604557	A	G	0.474056	0.0328744	1.7765e-12	0.7935	2.8518e-13
rs2300371	21	34632241	T	C	0.462855	0.033264	1.75285e-12	0.605	4.3018e-13
rs2303473	3	101404813	G	A	0.519513	0.0267512	3.50643e-09	0.8181	9.1431e-10
rs2303474	3	101371899	T	G	0.542982	-0.0441639	4.05142e-20	0.6466	1.2386e-22
rs2318090	3	101474933	G	A	0.507655	-0.0445246	3.41164e-22	0.5125	8.5366e-25
rs2373087	3	45968043	G	T	0.529675	0.0431643	1.29477e-21	0.5421	6.7047e-25
rs2373088	3	45968404	C	T	0.805034	0.0323757	1.90774e-08	0.1989	2.7105e-10
rs2420371	1	169491555	A	G	0.95339	-0.0589286	3.99638e-08	2.853e-66	0.35423
rs2466368	3	101500980	C	A	0.474847	0.0306794	1.02779e-11	0.1113	1.0627e-13
rs2491	9	136197971	G	T	0.931821	0.0595841	1.84015e-10	0.2786	1.4313e-10
rs2519093	9	136141870	T	C	0.511096	-0.0487849	4.28966e-28	5.075e-51	4.4124e-49
rs2520103	9	136317327	C	T	0.507505	-0.0278916	1.91028e-09	0.03832	6.6839e-09
rs2531743	3	45838300	A	G	0.616546	0.044359	1.19825e-19	0.8447	1.418e-21
rs2531747	3	45828586	C	T	0.604857	-0.0357484	2.89111e-14	0.9942	1.583e-15
rs2550241	3	195498942	C	T	0.509423	0.0315947	3.74782e-12	0.518	1.1198e-12
rs2550271	3	195484916	A	G	0.514109	0.0297643	2.47196e-10	0.4208	1.2043e-10
rs2641773	3	195528226	A	C	0.539038	0.0267198	9.52113e-09	0.2982	8.0864e-09
rs2660	12	113357442	A	G	0.730333	0.0281369	2.03499e-08	0.8623	2.7203e-09
rs2678166	1	169435027	T	C	0.98651	-0.193555	5.38936e-20	6.396e-116	0.86308
rs2688488	3	195519857	T	C	0.509827	0.0262368	2.20904e-08	0.7855	3.2911e-09
rs2688515	3	195527471	T	C	0.538038	0.0248568	4.59432e-08	0.3382	3.8241e-08
rs2769073	9	136313904	T	C	0.517308	-0.0274624	1.47269e-09	0.005618	1.5745e-08
rs2769074	9	136314492	T	C	0.509033	-0.0270612	2.9936e-08	0.03974	1.1334e-07
rs281377	19	49206603	T	C	0.49576	0.0265721	4.8652e-09	0.0006481	6.7864e-12
rs281379	19	49214274	A	G	0.612474	-0.0258793	3.26864e-08	2.336e-06	2.275e-12
rs2834154	21	34606634	C	A	0.476537	0.0289966	7.38844e-10	0.7941	1.8645e-10
rs2834157	21	34616545	G	A	0.668644	-0.0352667	1.50048e-12	0.5649	3.9347e-13
rs2834158	21	34617213	C	T	0.639616	-0.0384889	9.72976e-16	0.8062	8.5065e-17
rs2834161	21	34620207	T	C	0.63204	-0.0352737	2.74634e-13	0.7931	3.8274e-14
rs2834163	21	34620451	A	G	0.633069	-0.0348765	5.23253e-13	0.7922	7.696e-14
rs2834164	21	34621948	C	A	0.517754	-0.0305189	3.51705e-11	0.256	2.5687e-11
rs2834165	21	34622536	G	A	0.517983	-0.0271734	5.99252e-09	0.2671	5.4563e-09
rs28408693	9	136309767	C	A	0.510468	0.0302544	5.42231e-11	0.8448	1.5935e-12
rs28437706	3	45834878	A	G	0.494404	0.0322322	1.36741e-12	0.2471	2.5827e-14
rs28445596	1	155186729	C	T	0.580997	0.0285428	9.37769e-10	0.1029	1.0293e-11
rs28503257	9	136319589	A	G	0.511921	0.0295668	7.07054e-11	0.5087	5.156e-13
rs28507496	9	136081598	T	C	0.483049	-0.0262295	1.76004e-08	4.701e-06	1.2095e-06
rs28551042	9	136275384	A	G	0.493345	0.0284998	1.02229e-09	0.5795	1.113e-10
rs28563050	9	136181441	T	G	0.493475	0.0296284	8.96821e-10	0.2484	3.3588e-11
rs28602591	9	136246666	T	C	0.52034	0.0351896	1.52283e-15	4.549e-14	1.7211e-10
rs28602660	9	136312071	A	G	0.521775	0.0363598	2.23873e-16	3.427e-14	5.0881e-11
rs28615428	9	136342768	A	C	0.511328	0.0286593	5.00194e-10	0.2992	2.0161e-12
rs28615629	9	136221557	G	A	0.50468	0.0290921	4.86767e-10	0.9787	5.9078e-11
rs28627930	9	136330049	C	T	0.509389	0.0313593	5.46667e-11	0.7834	2.0525e-12
rs28641026	9	136314952	T	C	0.5119	0.0297116	6.07227e-11	0.4886	4.1556e-13
rs28658542	9	136214276	A	C	0.512822	0.0367475	1.95953e-16	2.653e-14	1.2318e-11
rs28683508	9	136278347	C	T	0.497864	0.0288961	1.21263e-09	0.5782	1.0425e-10
rs28715750	9	136235504	C	T	0.501321	0.0284705	1.36748e-09	0.94	2.0794e-10
rs2886307	9	136050340	A	G	0.546555	0.0336867	1.38246e-13	3.805e-05	1.5365e-11
rs2888524	3	46368461	C	T	0.715032	-0.0297145	2.30269e-09	0.698	7.171e-10
rs2926538	3	101587585	G	A	0.539358	-0.0260944	2.1725e-08	0.6732	7.9513e-09
rs2974929	1	155197268	C	T	0.580876	-0.0312477	2.18848e-11	0.1118	3.1711e-11
rs2974930	1	155196717	G	A	0.58011	-0.0303574	7.33497e-11	0.09665	1.2454e-10
rs2974935	1	155181843	T	G	0.581734	-0.0294329	8.71125e-10	0.1228	1.3605e-09
rs2974937	1	155168849	T	C	0.600621	-0.0332191	1.54123e-12	0.1137	1.9712e-12
rs2990245	1	155197462	T	C	0.576479	-0.0304954	6.21384e-11	0.1285	8.4069e-11
rs3087251	3	46418342	G	A	0.604238	0.0272754	3.90588e-09	0.5406	2.5355e-10
rs3087253	3	46418689	T	C	0.604288	0.0274014	3.29907e-09	0.5275	2.0337e-10
rs3091314	3	46188753	A	G	0.517826	0.0269743	7.55372e-09	0.4118	2.9727e-10
rs3092961	3	46397440	G	A	0.472172	0.0366195	5.71877e-16	0.9764	3.1581e-17
rs3094295	3	101401995	C	T	0.538211	-0.0425856	1.99455e-20	0.6438	8.7533e-23
rs3094296	3	101400167	C	T	0.542498	-0.0426011	2.02575e-20	0.643	8.1985e-23
rs3094297	3	101399260	C	T	0.511547	-0.0412952	1.66521e-18	0.629	1.3023e-20
rs3094327	9	136322529	T	C	0.500708	-0.0275013	1.80005e-09	0.007045	1.3891e-08
rs3094374	9	136323248	C	T	0.523034	-0.0267101	5.29566e-09	0.05505	1.7442e-08
rs3094375	9	136319068	C	T	0.556886	-0.0315928	9.92223e-12	0.04259	2.8355e-11
rs3094378	9	136337168	A	G	0.522575	-0.0271832	1.6432e-08	0.05394	5.7917e-08
rs3094379	9	136334910	C	T	0.845217	-0.0556911	7.76308e-19	2.379e-18	7.3376e-14
rs3094380	9	136334598	C	T	0.510799	-0.0263259	1.50033e-08	0.04857	4.8092e-08
rs3094381	9	136333487	A	G	0.508221	-0.0280676	3.64996e-09	0.04277	1.2732e-08
rs3096339	3	195530661	T	C	0.498534	0.0259947	1.12992e-08	0.3396	8.7189e-09
rs3096340	3	195530660	T	G	0.498355	0.0274639	3.7038e-09	0.2925	3.0511e-09
rs3124761	9	136339755	C	T	0.847969	-0.0543073	2.44941e-17	9.768e-18	1.3925e-12
rs3124762	9	136338187	C	A	0.523176	-0.0274099	4.69012e-09	0.00728	4.5686e-08
rs3124764	9	136329954	C	T	0.850445	-0.0586292	1.56942e-19	3.461e-18	2.6508e-14
rs3124765	9	136328657	C	T	0.847271	-0.0600582	1.01861e-16	5.589e-18	3.073e-11
rs3124766	9	136316942	A	G	0.490729	-0.0261434	1.21339e-08	2.542e-18	1.1676e-14
rs3130565	6	31101778	C	T	0.741618	-0.0287805	4.91096e-08	0.08776	1.122e-07
rs3131009	6	31098832	A	G	0.743954	-0.0290271	4.58345e-08	0.2032	5.6787e-08
rs3136672	3	46242785	C	T	0.467778	0.0283195	1.35491e-09	0.2908	1.1895e-10
rs3136673	3	46242616	T	C	0.505857	0.0272833	4.92102e-09	0.2931	2.2837e-10
rs3138042	3	46401032	G	A	0.490023	0.0268789	2.38166e-09	0.845	6.0399e-10
rs3153	21	34609505	A	G	0.472737	0.0350311	3.68779e-14	0.5779	7.449e-15
rs3176824	3	46248385	C	T	0.515581	0.0294567	1.85882e-10	0.5734	7.215e-12
rs3176825	3	46248224	T	G	0.516486	0.0293798	1.99813e-10	0.5735	7.3803e-12
rs3176826	3	46247584	A	G	0.516715	0.0293921	1.95122e-10	0.5744	7.0899e-12
rs3181076	3	46250733	T	C	0.516521	0.0290285	3.10803e-10	0.5722	1.1993e-11
rs33910087	3	46009487	A	G	0.527944	0.0428979	1.60418e-21	0.7089	2.3468e-24
rs33936863	9	136078906	C	T	0.486133	-0.0260929	1.96898e-08	5.706e-06	1.2989e-06
rs33998492	3	46273598	A	G	0.514934	0.0275732	2.92535e-09	0.3161	6.7593e-11
rs34000569	3	45999209	G	A	0.529496	0.0430737	1.03766e-21	0.5841	6.8211e-25
rs34005848	3	46263745	T	C	0.514309	0.028882	4.36053e-10	0.3074	7.9665e-12
rs34013035	3	46220682	A	G	0.477591	0.0285542	1.22349e-09	0.5966	1.7195e-10
rs34039247	9	136127956	C	A	0.478218	0.0414725	7.36922e-19	0.1396	2.9723e-21
rs34047915	3	46100491	T	C	0.522133	0.0428559	5.38439e-21	0.4338	6.1201e-24
rs34059564	3	46226165	C	T	0.474784	0.0289269	5.96795e-10	0.3047	4.5729e-11
rs34063583	3	101509948	T	C	0.532972	-0.0451153	1.30318e-22	0.7251	4.4161e-25
rs34068335	3	45954339	T	C	0.529283	0.044847	4.74786e-23	0.6545	2.5023e-26
rs34093271	3	46144981	T	G	0.522204	0.0288759	6.10807e-10	0.4157	1.721e-11
rs34127208	3	46103680	T	G	0.522133	0.0432567	2.35007e-21	0.4388	2.4751e-24
rs34134191	3	46221531	C	T	0.517133	0.0274556	3.61399e-09	0.6081	2.2422e-10
rs34148191	3	46361193	C	T	0.71549	-0.0298244	2.01483e-09	0.6807	6.4102e-10
rs34155121	3	46084742	A	G	0.473825	0.0400256	3.39121e-18	0.4523	5.5866e-20
rs34161138	3	101510388	C	T	0.533479	-0.0450297	1.58892e-22	0.728	5.5101e-25
rs34168660	3	46056162	A	G	0.475343	0.0303991	1.22794e-10	0.404	9.0222e-12
rs34181125	3	101490278	G	A	0.507297	-0.0444098	4.86135e-22	0.5218	1.3068e-24
rs34187118	9	136042451	T	C	0.523512	-0.0265461	5.42989e-09	0.01165	5.0757e-08
rs34191675	3	46189448	G	A	0.505923	0.0296196	9.46706e-10	0.4156	4.6123e-11
rs34193387	3	46362332	A	G	0.71539	-0.0296816	2.41027e-09	0.6829	7.7404e-10
rs34194160	3	46265854	A	G	0.514249	0.0287212	5.40329e-10	0.3116	1.0372e-11
rs34198655	3	46215107	A	G	0.476208	0.0304662	5.83376e-11	0.6194	6.6765e-12
rs34209214	9	136342178	A	C	0.511864	0.0279588	1.80965e-09	0.4315	1.8891e-11
rs34254987	3	46083634	A	G	0.472222	0.0400174	3.48213e-18	0.4521	5.8838e-20
rs34257409	1	155131394	T	G	0.4685	-0.0278338	3.0935e-09	0.666	1.0612e-09
rs34263427	3	101507805	G	A	0.532972	-0.0423385	2.62231e-18	0.7267	1.911e-20
rs34266669	9	136126495	T	C	0.460871	0.035128	2.62243e-13	0.9915	4.1562e-14
rs34287205	9	136056318	T	C	0.551933	0.0336941	5.65485e-13	1.309e-05	1.0611e-10
rs34288077	3	45888690	G	A	0.519085	0.0611165	1.94008e-43	0.2915	1.2456e-50
rs34301719	3	101417993	T	C	0.529529	-0.0450447	1.24007e-10	0.5651	4.7441e-13
rs34324101	3	46000728	G	T	0.529496	0.0430121	1.19688e-21	0.5908	8.2668e-25
rs34326463	3	45899651	G	A	0.518185	0.0613644	1.73628e-43	0.2894	1.659e-50
rs34338823	3	45928769	A	G	0.529446	0.046879	2.3351e-24	0.7273	1.2159e-27
rs34339943	3	46095336	C	T	0.522076	0.0369448	2.27049e-13	0.4794	1.6577e-15
rs34340501	3	46225216	T	G	0.517108	0.0275248	3.20487e-09	0.6017	1.9362e-10
rs34340587	3	46096043	A	G	0.519204	0.0538936	1.48913e-22	0.4154	1.1729e-26
rs34354138	3	46378383	T	G	0.581086	-0.0355668	8.9566e-15	0.9416	6.7279e-16
rs34376498	3	101480156	T	C	0.532667	-0.0438218	1.5574e-21	0.5438	3.8358e-24
rs34378541	3	46239649	T	C	0.516844	0.0279509	1.88823e-09	0.5993	1.0707e-10
rs34381952	3	45995748	C	T	0.527149	0.0432074	9.1811e-22	0.5166	6.436e-25
rs34401473	3	46189772	C	A	0.505329	0.0278391	2.98282e-09	0.402	1.8014e-10
rs34409248	3	46198071	A	G	0.515546	0.0291643	2.52318e-10	0.6237	1.1723e-11
rs34414382	3	46265190	T	C	0.514722	0.028826	4.54295e-10	0.3107	8.1402e-12
rs34423195	3	46249722	G	A	0.51671	0.0293495	2.09773e-10	0.5731	7.6627e-12
rs34438204	3	46081306	C	T	0.522133	0.0433876	1.69834e-21	0.4118	1.5085e-24
rs34452002	3	46143187	T	C	0.522254	0.0424629	1.65701e-20	0.429	2.1678e-23
rs34454320	9	136032602	C	T	0.53479	0.0269139	3.41197e-08	0.008414	3.083e-07
rs34457525	3	101435225	T	C	0.530535	-0.0422914	2.28407e-19	0.4356	5.9041e-22
rs34460587	3	46142464	T	C	0.522204	0.0423168	2.13672e-20	0.3843	2.3688e-23
rs34493660	3	46052800	A	G	0.477504	0.0444775	6.26448e-22	0.5321	6.3434e-24
rs34512234	9	136189556	A	C	0.505085	0.0308051	3.41558e-11	0.7361	1.795e-12
rs34518147	3	45920298	C	T	0.529646	0.0453562	1.96421e-22	0.7251	1.6441e-25
rs34523728	3	46219833	A	C	0.517153	0.0275354	3.26524e-09	0.6082	2.0004e-10
rs34531115	3	46257696	C	T	0.51671	0.0293655	2.05539e-10	0.5928	7.9054e-12
rs34531929	9	136118163	T	C	0.490754	0.0270644	4.9172e-09	0.5041	4.9339e-10
rs34562820	3	46071081	A	G	0.521904	0.0434057	1.66017e-21	0.409	1.4815e-24
rs34567015	3	46202212	A	G	0.517382	0.0273524	4.26446e-09	0.6032	2.6299e-10
rs34570200	3	46220500	T	C	0.517138	0.0275108	3.37659e-09	0.6071	2.0731e-10
rs34581399	3	46127948	A	C	0.523099	0.0273682	1.12704e-09	0.4653	1.4779e-11
rs34581573	9	136082411	T	C	0.506482	-0.0262223	1.76491e-08	3.965e-06	1.3375e-06
rs34584867	3	46065963	A	G	0.475751	0.044254	9.89603e-22	0.4059	7.4966e-24
rs34602794	3	46360046	A	G	0.568609	-0.0260698	1.31229e-08	0.9289	2.0951e-09
rs34610609	3	46081707	T	C	0.472044	0.0395484	9.22376e-18	0.4526	1.7043e-19
rs34619093	3	46072519	A	G	0.521725	0.0453189	3.06276e-22	0.4094	1.7888e-25
rs34624546	3	101374226	G	T	0.534398	-0.0430598	7.50246e-21	0.6466	3.1182e-23
rs34648996	3	101511202	G	A	0.536992	-0.0452367	1.04699e-22	0.7261	3.2642e-25
rs34668658	3	45844198	C	A	0.519462	0.0355712	1.77298e-14	0.2404	1.6997e-17
rs34677490	3	46270748	T	G	0.514712	0.0286628	5.861e-10	0.3217	1.1369e-11
rs34679077	3	46087992	A	G	0.522083	0.043397	1.66305e-21	0.4137	1.4893e-24
rs34692251	3	46273727	A	G	0.514768	0.0276896	2.36719e-09	0.3266	5.5373e-11
rs34693386	3	46195402	T	C	0.515631	0.0295751	1.40542e-10	0.5917	5.5796e-12
rs34743741	3	101532448	T	C	0.530733	-0.0426893	2.00924e-19	0.753	1.4184e-21
rs34745455	3	46267333	C	T	0.514722	0.0286737	5.6321e-10	0.3122	1.048e-11
rs34754340	3	46041837	T	C	0.529538	0.0436973	4.48229e-22	0.6333	3.3959e-25
rs34759782	3	46260444	A	G	0.461798	0.0302611	7.58219e-11	0.3565	6.2924e-12
rs34764475	9	136061515	T	G	0.519895	-0.0269999	3.64455e-10	0.0007716	3.4848e-08
rs34766614	3	46107601	G	A	0.522133	0.0435186	1.37139e-21	0.4557	1.4417e-24
rs34774687	3	46073314	C	T	0.475343	0.0441708	1.18682e-21	0.3988	9.018e-24
rs34815285	1	155094271	C	T	0.573249	-0.0281864	1.93185e-09	0.822	4.1815e-10
rs34836513	3	46046459	A	G	0.529767	0.0436093	5.33352e-22	0.6311	3.9877e-25
rs34847985	3	45949753	G	A	0.445369	0.0305474	8.87127e-11	0.3147	3.5052e-12
rs34849862	3	46001367	A	C	0.529546	0.0450406	1.62848e-22	0.5926	6.5658e-26
rs34863575	3	46094063	G	A	0.522133	0.0430506	3.48378e-21	0.4583	4.1493e-24
rs34865316	3	46247456	G	A	0.516939	0.0293821	1.95558e-10	0.575	7.0124e-12
rs34867672	3	46088282	C	T	0.469247	0.0399382	4.40879e-18	0.4532	7.9714e-20
rs34870159	3	46189490	C	T	0.505136	0.0276543	4.11619e-09	0.3943	2.5403e-10
rs34883763	3	101419783	A	G	0.534269	-0.0425385	2.1703e-20	0.5929	8.5522e-23
rs34897745	3	46198376	C	A	0.515526	0.0292546	2.226e-10	0.6242	1.0196e-11
rs34901975	3	45916786	A	G	0.529596	0.045481	1.69674e-22	0.7247	1.3759e-25
rs34919616	3	46250008	A	G	0.516715	0.0293345	2.13737e-10	0.5721	7.807e-12
rs34920132	3	46226769	G	A	0.47569	0.0290098	5.30363e-10	0.3049	3.9634e-11
rs34924300	3	46088336	T	G	0.471128	0.0398562	5.04678e-18	0.4618	9.1979e-20
rs34947019	3	101532235	T	C	0.530703	-0.0426671	2.11248e-19	0.7709	1.5848e-21
rs34963630	3	101504817	T	C	0.527906	-0.0448492	2.28368e-22	0.7377	9.1636e-25
rs34985947	3	46260008	T	C	0.474358	0.0296488	1.70331e-10	0.3584	1.3108e-11
rs35023389	19	49377873	A	G	0.537849	-0.0259779	7.48949e-09	0.1167	3.6554e-11
rs35028116	3	46081333	C	T	0.472044	0.039459	1.09058e-17	0.4525	2.0459e-19
rs35028989	19	50851934	T	C	0.512363	0.0254387	2.55389e-08	0.0387	8.6166e-08
rs35044562	3	45909024	G	A	0.519574	0.0619441	5.24571e-44	0.26	1.6384e-51
rs35053103	3	46367918	A	G	0.714245	-0.0296994	2.28629e-09	0.69	7.2379e-10
rs35087747	19	49377918	T	G	0.537671	-0.025725	1.5978e-08	0.1129	8.2229e-11
rs35106244	19	49203829	T	C	0.61037	-0.0281615	8.16821e-09	3.354e-06	8.7031e-14
rs35110864	3	46154457	A	G	0.522204	0.0428437	8.69101e-21	0.408	9.6227e-24
rs35117343	3	101445126	G	A	0.529783	-0.0433342	3.13338e-21	0.5226	8.338e-24
rs35159820	3	46068473	G	A	0.476666	0.0440695	1.41928e-21	0.4052	1.0853e-23
rs35161099	3	46067507	G	T	0.521625	0.0434028	1.66453e-21	0.4162	1.5764e-24
rs35162796	3	46204379	T	C	0.514849	0.0295064	1.59113e-10	0.6288	7.3479e-12
rs35178150	3	46194769	A	G	0.518212	0.0295049	1.53496e-09	0.4722	4.7766e-11
rs35195804	3	46260195	G	A	0.473885	0.029694	1.59791e-10	0.3599	1.2348e-11
rs35200151	9	136032500	G	A	0.535456	0.0289733	7.09193e-10	0.01046	5.3361e-09
rs35209528	3	46003496	C	T	0.529496	0.0430432	1.08616e-21	0.6028	7.8189e-25
rs35238788	3	46386039	C	T	0.557073	-0.0305487	2.46756e-11	0.9184	3.2403e-12
rs35280891	3	45951647	A	G	0.530523	0.0455532	3.6411e-23	0.5094	1.1006e-26
rs35288652	3	46209427	C	T	0.515195	0.0381337	1.29764e-11	0.623	1.3504e-13
rs35301114	9	136056306	T	G	0.551833	0.033992	1.00584e-13	1.556e-05	1.7158e-11
rs35315807	3	101535347	C	T	0.53134	-0.0424353	3.89617e-19	0.7221	2.6623e-21
rs35319260	9	136046645	A	G	0.486221	-0.0269368	4.80922e-09	0.006319	3.2262e-08
rs35333961	9	136056165	A	G	0.552033	0.0336815	1.43441e-13	1.555e-05	2.3885e-11
rs35334665	3	46061218	C	T	0.521447	0.0436583	9.81802e-22	0.4191	9.0189e-25
rs35354367	3	46250799	G	A	0.516725	0.029307	2.2179e-10	0.5722	8.1416e-12
rs35429781	3	46253607	C	A	0.516715	0.0292084	2.57212e-10	0.5685	9.5267e-12
rs35434266	3	46206999	T	G	0.515855	0.0314862	2.76101e-11	0.6355	8.8278e-13
rs35454877	3	46059484	C	T	0.475572	0.0442124	1.08195e-21	0.4145	8.5321e-24
rs35463555	19	50877680	A	G	0.524435	0.0263634	4.88826e-09	0.05417	1.3604e-08
rs35464221	3	46169040	T	C	0.523976	0.0412388	5.25244e-19	0.3997	8.8323e-22
rs35477280	3	45974092	A	G	0.530033	0.0432103	1.03783e-21	0.5633	5.3693e-25
rs35501575	3	45993645	T	C	0.527435	0.0431023	1.21756e-21	0.5757	1.053e-24
rs35508621	3	45880481	C	T	0.518409	0.0613982	9.05209e-44	0.3153	8.9562e-51
rs35516580	3	46107498	G	A	0.522641	0.0437357	8.40607e-22	0.4584	8.0138e-25
rs35525815	3	46006269	T	C	0.52692	0.0429672	1.46103e-21	0.6205	1.7628e-24
rs35535549	9	136056769	T	C	0.551933	0.0340992	8.29751e-14	1.39e-05	1.4928e-11
rs35539222	3	46154272	C	T	0.522254	0.0428368	8.78633e-21	0.4074	9.7144e-24
rs35560301	3	46220506	G	T	0.517133	0.0275118	3.36812e-09	0.6071	2.0666e-10
rs35566550	3	46210512	T	G	0.515755	0.0292891	2.0282e-10	0.6354	9.3466e-12
rs35581648	3	46170897	T	G	0.523697	0.0414336	3.82117e-19	0.4208	6.9322e-22
rs35587265	3	46259296	G	A	0.516536	0.0287773	4.34679e-10	0.607	1.9255e-11
rs35613615	3	46265243	C	T	0.514717	0.0287841	4.82391e-10	0.3111	8.7328e-12
rs35614049	3	46255476	C	T	0.516721	0.0293476	2.11423e-10	0.591	8.1184e-12
rs35617599	19	50874794	A	G	0.52685	0.0263402	5.07925e-09	0.05932	1.3426e-08
rs35624553	3	45867440	G	A	0.518876	0.0577239	2.95537e-38	0.2926	1.0166e-44
rs35656320	3	46312329	G	A	0.525985	0.0236466	4.34012e-08	0.0556	1.5252e-07
rs35664240	9	136117495	T	C	0.514108	0.0316523	3.82403e-12	0.6351	7.0837e-14
rs35669129	3	46055250	A	G	0.475443	0.0446899	4.08499e-22	0.5287	4.1224e-24
rs35678191	3	46271399	C	T	0.471433	0.0283637	1.10022e-09	0.1591	6.4163e-11
rs35685805	3	46202778	C	T	0.517377	0.027206	5.1491e-09	0.5999	3.2284e-10
rs35698328	9	136129112	T	C	0.519957	-0.03506	1.58816e-14	0.008213	1.695e-13
rs35731912	3	45889949	T	C	0.515284	0.0615824	1.59922e-43	0.2593	4.1039e-50
rs35751180	3	46056173	T	C	0.520401	0.0301934	8.97975e-11	0.5207	2.8806e-12
rs35754688	3	46187706	T	C	0.502613	0.0295488	2.27522e-10	0.3935	1.0452e-11
rs35772789	3	46095104	G	A	0.522233	0.0308443	1.04379e-10	0.4595	2.2849e-12
rs35775079	3	46262111	T	C	0.517158	0.0294472	1.79907e-10	0.6265	7.2218e-12
rs35799195	3	101521927	G	A	0.533622	-0.0463527	1.00441e-21	0.7248	2.9952e-24
rs35810977	3	101531380	A	G	0.531141	-0.0450932	1.85252e-22	0.7325	6.6957e-25
rs35814488	3	46073923	G	A	0.475343	0.0439406	1.91205e-21	0.3987	1.513e-23
rs35827997	3	46001720	G	T	0.527656	0.0428225	1.90084e-21	0.5264	1.4449e-24
rs35831747	3	45970391	A	G	0.529017	0.043285	9.44316e-22	0.582	6.0479e-25
rs35850993	3	101437433	G	A	0.507575	-0.042485	1.5724e-19	0.4941	6.2782e-22
rs35855315	3	46006239	G	A	0.527378	0.0429559	1.3971e-21	0.6279	1.6229e-24
rs35866622	19	49218060	T	C	0.616483	-0.0265829	1.57372e-08	1.716e-06	3.2259e-13
rs35883205	3	46053968	G	A	0.521775	0.0439549	5.28079e-22	0.5347	7.0344e-25
rs35896106	3	45841938	T	C	0.512271	0.0545628	3.21822e-32	0.3838	1.292e-36
rs35919278	3	46213594	G	A	0.51576	0.0292331	2.18755e-10	0.6322	1.0081e-11
rs35919591	9	136078652	G	A	0.485675	-0.0261516	1.82998e-08	5.348e-06	1.2307e-06
rs35930050	3	46065763	A	G	0.475293	0.0440566	1.5026e-21	0.406	1.1934e-23
rs35942687	3	101412140	G	A	0.524449	-0.044518	3.81789e-10	0.353	9.6433e-13
rs35942803	3	46208783	C	T	0.51576	0.0292167	2.28324e-10	0.635	1.0654e-11
rs35951367	3	46118439	C	T	0.523555	0.0351214	1.46899e-14	0.238	5.3775e-17
rs35984988	3	46261256	G	A	0.473865	0.0297469	1.48982e-10	0.369	1.1678e-11
rs35995371	3	46177162	G	A	0.484795	0.0358334	7.39814e-16	0.9289	5.1749e-17
rs36000011	3	46265535	A	C	0.459545	0.0295355	2.20009e-10	0.1523	1.2616e-11
rs36002990	3	101437862	A	G	0.529124	-0.0423038	2.07594e-19	0.521	7.5308e-22
rs36010446	3	46226725	A	G	0.516794	0.0278424	2.20711e-09	0.5862	1.2368e-10
rs36039366	3	46003537	A	G	0.527886	0.0429801	1.33762e-21	0.5495	1.0377e-24
rs36040135	3	46061304	G	A	0.475343	0.0441344	1.27096e-21	0.4091	1.0047e-23
rs36057789	3	46117096	G	A	0.522104	0.0433339	1.96225e-21	0.4436	2.0746e-24
rs36060163	3	101360963	T	C	0.536488	-0.0434091	5.91756e-21	0.6794	2.7079e-23
rs36076592	3	46370804	A	G	0.554031	-0.031393	6.00809e-12	0.9819	6.029e-13
rs36122610	3	46022833	A	G	0.529267	0.0428849	1.47779e-21	0.6886	1.6466e-24
rs36189995	3	46190064	G	A	0.507916	0.0332933	6.94907e-10	0.4607	2.2438e-11
rs36217942	9	136285737	T	C	0.501667	0.0319577	1.95148e-11	0.6781	1.0349e-12
rs36219561	9	136294889	C	T	0.510324	0.030259	4.94589e-11	0.8852	1.7045e-12
rs36220235	9	136301745	A	G	0.511841	0.029653	9.03744e-11	0.8632	2.1121e-12
rs36220584	9	136302597	T	C	0.50889	0.0306028	9.64482e-11	0.9029	4.4778e-12
rs36223203	9	136324634	C	T	0.508262	0.026931	1.18672e-08	0.617	5.0693e-10
rs368565	19	49201217	T	C	0.524845	0.0264815	3.79315e-08	0.0002666	3.4249e-11
rs370545	1	155175390	G	A	0.597463	0.0318145	3.92728e-12	0.1467	2.8402e-14
rs3760785	19	49403178	T	G	0.541641	-0.02708	2.45816e-09	0.3246	1.2997e-11
rs3762729	3	101308874	T	C	0.516441	-0.0376818	5.01108e-16	0.3529	3.0077e-18
rs3774641	3	45937833	T	G	0.504859	0.0286399	4.47027e-10	0.2388	1.35e-11
rs3804775	3	101306507	T	C	0.51471	-0.037522	6.69729e-16	0.3537	4.3045e-18
rs3804778	3	101294572	T	C	0.531725	-0.0371749	1.17786e-15	0.3461	5.3709e-18
rs3806653	3	101396972	C	T	0.535135	-0.0427819	1.24422e-20	0.6284	5.1248e-23
rs3821884	3	46016599	G	T	0.56423	0.0262687	1.08682e-08	0.2605	4.5343e-10
rs3864012	3	101397623	C	T	0.513378	-0.0434024	3.57646e-21	0.6283	1.6427e-23
rs3918358	3	46394419	A	C	0.688385	-0.0288986	2.87948e-09	0.821	7.7296e-10
rs4072037	1	155162067	T	C	0.611552	-0.0340177	1.36706e-13	0.1494	1.224e-13
rs41289616	3	45997263	C	T	0.527836	0.0290457	2.56232e-10	0.5348	6.2937e-12
rs41289622	3	46014545	G	T	0.529267	0.0429983	1.12543e-21	0.7072	1.305e-24
rs41296101	9	136208711	T	G	0.505143	0.0304479	7.85683e-11	0.5413	2.6911e-12
rs41296107	9	136270992	T	C	0.522247	0.0352876	3.07411e-16	6.937e-13	4.6338e-11
rs41302667	9	136330428	A	G	0.522035	0.0360908	4.71546e-16	7.277e-14	1.0408e-10
rs41302673	9	136270538	G	T	0.522111	0.0365888	3.07714e-17	3.544e-15	1.8299e-11
rs41307426	9	136271734	A	G	0.501829	0.030892	4.03003e-11	0.736	2.7702e-12
rs41316980	9	136249856	A	G	0.502089	0.0301331	1.11849e-10	0.6008	6.3436e-12
rs4134396	3	46357030	A	G	0.708164	-0.0294146	2.6011e-09	0.6827	8.5788e-10
rs41432345	3	46250374	C	T	0.489227	0.0300951	8.13865e-11	0.3383	4.2326e-12
rs41537946	3	46260860	T	C	0.4737	0.0293446	2.50421e-10	0.3638	2.0414e-11
rs423144	1	155169355	T	G	0.472913	-0.0294497	2.68418e-10	0.3675	1.5456e-10
rs4234453	3	46084949	A	C	0.471093	0.0436479	1.51319e-20	0.5119	1.7189e-22
rs4246529	1	155115260	C	T	0.479183	-0.0284378	4.65089e-10	0.6901	1.3667e-10
rs4257518	3	101281709	G	A	0.482844	-0.0295308	3.0705e-10	0.344	1.2268e-11
rs4271892	3	101363454	T	C	0.517868	0.0274793	1.66989e-09	0.7465	4.7076e-10
rs4276913	1	155131673	G	A	0.460408	-0.0302853	3.783e-11	0.6724	9.5829e-12
rs4276914	1	155142229	A	G	0.570152	-0.0340521	1.05902e-13	0.5595	2.0284e-14
rs4303067	1	155086571	T	C	0.515238	-0.0268846	4.78703e-09	0.9374	1.0358e-09
rs4339140	3	46094762	A	G	0.480896	0.0307159	2.98438e-09	0.2707	1.1565e-10
rs4342086	3	101503765	A	G	0.537272	-0.0451125	1.3234e-22	0.7262	4.2283e-25
rs4348570	9	136062071	C	A	0.524461	0.0352875	1.80962e-13	0.0001099	1.1723e-11
rs4361977	1	155076079	T	C	0.506083	-0.0263778	7.13964e-09	0.8278	1.9757e-09
rs4363269	9	136123840	G	A	0.428679	0.0285031	1.29225e-09	0.6095	2.3861e-10
rs4373103	3	46138455	A	G	0.522383	0.0421651	2.75575e-20	0.4414	3.899e-23
rs4388012	3	45996501	G	A	0.527836	0.0431536	9.53232e-22	0.5204	6.2106e-25
rs4390169	1	155106054	G	A	0.602841	0.0307965	2.50169e-11	0.5831	6.4609e-12
rs4411920	3	46077525	G	A	0.443896	0.0256758	2.03679e-08	0.9524	4.813e-09
rs4421576	1	155142210	G	A	0.570431	-0.0340037	1.15278e-13	0.5594	2.2234e-14
rs4440846	1	155130798	T	C	0.424612	-0.0323732	2.25619e-08	0.1371	3.5441e-08
rs4443214	3	46177864	C	T	0.469204	0.0394479	1.22895e-16	0.1167	9.4483e-19
rs4460629	1	155135335	C	T	0.569465	-0.0340924	9.59588e-14	0.5487	1.8852e-14
rs4493469	3	46177992	C	T	0.522283	0.0368724	9.33947e-15	0.2646	2.2262e-17
rs4553897	21	34599084	A	G	0.473592	0.0322315	8.21887e-12	0.6166	2.1567e-12
rs4625273	1	155076043	T	C	0.605025	-0.0298933	8.63965e-11	0.9514	1.1095e-11
rs4644481	1	155130900	T	C	0.479505	-0.0295695	2.95105e-10	0.9059	5.2102e-11
rs4682799	3	45993606	C	T	0.512136	0.0299439	3.79036e-11	0.3443	1.0905e-12
rs4682800	3	46002005	C	A	0.520678	0.0259399	2.84774e-08	0.3361	1.6405e-09
rs4683140	3	45822918	C	T	0.657165	-0.033514	1.34445e-11	0.4088	1.6428e-13
rs4683153	3	45974968	T	G	0.602696	0.0312827	1.48502e-11	0.2507	2.1607e-13
rs4683162	3	46083941	T	G	0.465647	0.0410547	5.1592e-18	0.4506	8.873e-20
rs4683163	3	46084372	C	A	0.471815	0.0400824	3.17178e-18	0.4523	5.3514e-20
rs4683164	3	46084461	G	A	0.472044	0.040043	3.40036e-18	0.4265	5.3469e-20
rs4683189	3	46274765	G	A	0.559948	0.0282897	2.01781e-09	0.5967	1.5553e-10
rs4683198	3	46329278	A	G	0.721024	-0.0280941	3.16307e-08	0.8675	8.9138e-09
rs4683206	3	46335669	A	G	0.550165	-0.0296719	7.69978e-11	0.8492	7.1179e-12
rs4683207	3	46335887	T	C	0.550165	-0.0296869	7.53309e-11	0.849	6.9488e-12
rs4683217	3	46373104	A	G	0.566454	-0.0263467	9.02933e-09	0.8054	1.8694e-09
rs4683219	3	46381407	A	C	0.556515	-0.0306735	2.05164e-11	0.9179	2.6552e-12
rs4683856	3	101534326	A	G	0.521189	0.026706	5.34723e-09	0.8761	1.2804e-09
rs4683939	3	101362589	G	A	0.518425	0.0273219	2.08067e-09	0.7483	5.9476e-10
rs474279	9	136139617	C	T	0.740072	-0.0297433	3.15176e-08	1.001e-13	1.4454e-13
rs475419	9	136148231	T	C	0.532634	-0.0472864	3.35599e-25	2.116e-26	1.0286e-39
rs4767024	12	113358791	C	T	0.729283	0.0282441	2.04239e-08	0.9699	3.3405e-09
rs4767025	12	113358794	T	C	0.729183	0.0285599	1.40424e-08	0.9744	2.2276e-09
rs4767026	12	113359132	G	A	0.727802	0.0283355	1.76891e-08	0.978	3.2085e-09
rs4767028	12	113359188	G	A	0.729684	0.028338	1.88001e-08	0.9796	3.375e-09
rs4767029	12	113359318	A	G	0.729233	0.0281092	2.34034e-08	0.8579	3.1237e-09
rs4767030	12	113359577	T	C	0.729233	0.0281702	2.1736e-08	0.9314	3.321e-09
rs4801778	19	49370609	T	G	0.52376	-0.0301135	3.78796e-11	0.07965	1.0741e-13
rs4801781	19	49410473	T	G	0.518368	-0.0268119	1.97647e-08	0.3437	5.4365e-10
rs4802516	19	49366170	C	T	0.540559	-0.0289833	1.26691e-10	0.1609	3.1269e-13
rs4817554	21	34625998	G	T	0.515776	-0.0276365	3.9413e-09	0.2713	3.4656e-09
rs488775	9	136144534	A	G	0.738298	-0.0315675	1.41527e-09	9.496e-14	3.3868e-15
rs491626	9	136144873	T	C	0.488173	-0.0679074	1.29856e-50	1.663e-60	1.386e-80
rs492602	19	49206417	G	A	0.573033	-0.0294705	1.4199e-10	9.176e-06	7.2632e-15
rs493211	9	136136516	G	A	0.748171	-0.0318156	1.57039e-09	6.728e-14	2.5521e-15
rs494242	9	136145118	T	C	0.489887	-0.0681988	5.35804e-51	2.071e-55	2.97e-80
rs495203	9	136145240	T	C	0.485606	-0.0679694	1.08171e-50	1.67e-60	1.3663e-80
rs495828	9	136154867	T	G	0.511478	-0.04782	4.17384e-27	4.868e-43	4.235e-46
rs4962044	9	136196421	G	A	0.521546	-0.024695	4.90131e-08	0.0003815	2.1453e-06
rs4962054	9	136336933	A	G	0.509055	0.030311	5.4128e-11	0.4747	7.5952e-13
rs4962103	9	136077516	A	G	0.487512	-0.0269775	5.37188e-09	1.134e-06	6.5947e-07
rs4962114	9	136129611	A	G	0.470766	-0.042507	1.31468e-19	3.088e-13	2.9985e-15
rs4962115	9	136129642	G	T	0.466438	-0.0417625	3.02761e-20	3.112e-13	5.4676e-16
rs4962116	9	136129716	A	G	0.470537	-0.0424545	1.88187e-20	3.196e-13	3.9452e-16
rs4962153	9	136323754	G	A	0.850051	-0.0562899	1.4388e-19	3.416e-18	1.4695e-14
rs4971052	1	155126018	T	C	0.474752	-0.0299282	5.93298e-11	0.738	1.3566e-11
rs4971054	1	155130258	G	T	0.461045	-0.0301143	4.8721e-11	0.805	9.6231e-12
rs4971073	1	155113104	T	G	0.45586	-0.0260369	3.3295e-08	0.7781	1.1354e-08
rs4971076	1	155124772	A	C	0.474981	-0.0322841	5.30621e-12	0.7338	9.6669e-13
rs4971077	1	155128717	C	T	0.560121	-0.0320254	2.38587e-12	0.6975	4.1915e-13
rs4971078	1	155129023	G	A	0.471965	-0.030136	4.22827e-11	0.7546	9.1289e-12
rs4971079	1	155130391	A	G	0.560142	-0.0315393	5.22076e-12	0.748	8.713e-13
rs4971085	1	155138222	C	T	0.569974	-0.0337843	1.63437e-13	0.5638	3.2044e-14
rs4971089	1	155142927	G	A	0.569287	-0.0341709	8.68122e-14	0.5588	1.6463e-14
rs4971093	1	155144300	A	G	0.465805	-0.0314658	2.97658e-11	0.9364	4.1398e-12
rs4971099	1	155155608	G	A	0.483911	-0.0373831	1.83995e-11	0.4427	5.4254e-12
rs4971100	1	155155731	A	G	0.472297	-0.0298977	1.48975e-10	0.4385	6.8365e-11
rs4988618	12	113363178	A	G	0.719712	0.0271903	4.88225e-08	0.9074	1.1158e-08
rs500428	9	136155343	G	A	0.741179	-0.0324891	4.89523e-10	6.776e-14	5.6885e-16
rs500498	9	136148647	C	T	0.533065	-0.0481035	8.81504e-25	1.783e-26	1.1985e-39
rs505922	9	136149229	C	T	0.499478	-0.0667938	1.59263e-49	3.598e-61	1.3728e-79
rs507666	9	136149399	A	G	0.512061	-0.0481336	1.4209e-27	1.193e-50	2.6324e-48
rs512050	9	136209863	T	C	0.516102	-0.0265168	1.60172e-08	0.001976	3.4325e-07
rs516246	19	49206172	T	C	0.573062	-0.0291654	2.17628e-10	9.382e-06	1.2548e-14
rs517414	9	136134034	G	A	0.742648	-0.0323929	5.21488e-10	8.487e-14	7.9625e-16
rs529565	9	136149500	C	T	0.493347	-0.0671989	5.22697e-50	1.058e-60	6.836e-80
rs532436	9	136149830	A	G	0.512212	-0.0485898	5.71115e-28	1.056e-50	6.1305e-49
rs532861	9	136171344	T	C	0.542254	0.0283461	5.78159e-10	0.1001	1.0346e-09
rs537895	9	136150403	G	A	0.745845	-0.0320578	9.91286e-10	1.071e-13	1.7894e-15
rs544873	9	136143212	A	G	0.491939	-0.0661223	1.01727e-45	2.141e-55	3.3615e-74
rs545971	9	136143372	T	C	0.486113	-0.0674855	2.11375e-50	1.657e-60	4.45e-80
rs547495	9	136134995	T	C	0.716628	-0.0319888	2.79095e-10	5.384e-14	6.3582e-16
rs550057	9	136146597	T	C	0.521383	-0.0679037	1.55548e-51	4.249e-38	4.0492e-78
rs551100	9	136146740	C	T	0.739164	-0.0319229	9.72948e-10	8.732e-14	1.9393e-15
rs554833	9	136147160	T	C	0.489447	-0.0680831	6.8885e-51	2.356e-60	5.8667e-81
rs55641278	3	101290577	A	G	0.520807	-0.0388565	3.82892e-16	0.322	1.4882e-18
rs55654108	3	101425703	G	A	0.533432	-0.0423561	8.02874e-18	0.4341	2.1961e-20
rs55670257	19	49382654	A	G	0.547307	-0.0268024	2.82879e-09	0.1518	6.4573e-12
rs55706579	19	49382969	A	G	0.547378	-0.0267447	7.39483e-09	0.1537	1.791e-11
rs55710435	3	101180330	A	G	0.528664	-0.0340204	2.85663e-13	0.3205	2.4025e-15
rs55737338	19	49403141	G	A	0.541578	-0.0265853	1.70686e-09	0.2897	8.096e-12
rs55756106	19	49403055	G	A	0.541578	-0.0267784	1.28611e-09	0.2972	5.9437e-12
rs55764400	19	49387757	A	G	0.54142	-0.0266588	2.28696e-09	0.2154	7.2719e-12
rs558240	9	136157133	A	G	0.560943	0.0367117	3.90746e-16	3.006e-13	1.3571e-11
rs55859364	3	101419708	G	A	0.505473	-0.0465865	2.8709e-17	0.5871	1.0449e-19
rs55870138	19	49411560	C	T	0.541944	-0.0253999	4.93e-08	0.3465	4.1078e-10
rs55875328	3	46051702	A	G	0.475264	0.044317	9.21167e-22	0.5271	9.9658e-24
rs55943779	19	49364396	T	C	0.537663	-0.0283432	9.58801e-10	0.1484	3.2445e-12
rs559723	9	136150484	G	A	0.538407	0.0641727	3.29843e-43	2.488e-33	1.6382e-31
rs55973465	19	49369154	T	C	0.529721	-0.0291433	3.50749e-10	0.2426	2.8641e-12
rs55981795	19	49401952	C	A	0.54117	-0.0267204	1.42396e-09	0.2921	6.851e-12
rs55987447	3	101444023	A	G	0.540308	0.0273749	1.71797e-09	0.8565	2.1013e-10
rs56021835	19	49369989	A	G	0.547128	-0.0282899	2.59814e-10	0.1657	4.1109e-13
rs56079299	21	34589811	G	A	0.470224	0.0319127	1.65182e-11	0.6106	4.6211e-12
rs56104184	19	49370310	T	C	0.52376	-0.0298823	5.30596e-11	0.08473	1.6943e-13
rs56112907	1	155070862	A	C	0.601101	-0.0295468	3.74406e-10	0.9698	5.0147e-11
rs56146968	19	49398847	G	A	0.540733	-0.0267372	1.46837e-09	0.2597	6.3388e-12
rs56147696	19	49402148	T	C	0.54117	-0.0266155	3.96482e-09	0.2929	1.9805e-11
rs56149557	19	49401384	A	C	0.541578	-0.0267638	1.40269e-09	0.2873	6.174e-12
rs56291106	3	101377474	T	C	0.534398	-0.0409376	3.33224e-18	0.6476	2.3674e-20
rs56317021	19	49395960	T	C	0.542515	-0.0262545	2.76577e-09	0.2408	1.0135e-11
rs56332428	3	45989873	T	C	0.527149	0.0422627	7.63941e-21	0.5256	7.2963e-24
rs56343119	9	136237672	A	C	0.531104	0.0520731	4.159e-30	1.908e-21	3.9069e-21
rs566183	9	136151198	G	A	0.746905	-0.0312667	6.36498e-09	1.21e-13	1.4293e-14
rs56739836	9	136336219	G	A	0.51057	-0.0264203	1.35684e-08	0.04752	4.3935e-08
rs56741313	9	136318330	A	G	0.50822	-0.0275387	2.66813e-09	0.03995	9.1947e-09
rs568203	9	136151445	C	A	0.747335	-0.0307157	1.29007e-08	1.043e-13	3.504e-14
rs57115330	3	46255262	C	T	0.472959	0.0293577	2.49888e-10	0.3743	2.1094e-11
rs57126329	3	45829562	A	G	0.506182	-0.0284499	7.07945e-09	0.763	8.9934e-10
rs573379	9	136205345	T	G	0.521355	-0.0280342	3.96048e-09	0.003528	8.5753e-08
rs574311	9	136144110	A	G	0.741096	-0.0310408	3.25304e-09	1.038e-13	9.3501e-15
rs57437758	3	46070353	C	A	0.475343	0.0441682	1.2257e-21	0.4009	9.3983e-24
rs575259	9	136135752	A	G	0.732096	-0.0321617	4.62892e-10	5.655e-14	8.2716e-16
rs57880921	3	101189341	G	A	0.527977	-0.0340821	2.56614e-13	0.3227	2.182e-15
rs579459	9	136154168	C	T	0.511278	-0.0481477	1.90015e-27	7.952e-43	1.9804e-46
rs58081338	9	136128329	C	T	0.469851	-0.0422481	3.23714e-20	2.318e-13	6.8429e-16
rs581107	9	136147702	T	C	0.528965	-0.0464292	3.66012e-23	2.326e-26	1.7682e-37
rs582118	9	136145471	G	A	0.485684	-0.0678895	1.64123e-50	1.598e-60	2.168e-80
rs58552652	3	46078292	T	C	0.472593	0.0388655	3.85432e-17	0.4494	7.9545e-19
rs58658478	3	101511667	A	G	0.541708	-0.0451684	1.3272e-22	0.7194	3.7881e-25
rs58835747	3	101243634	C	T	0.519691	-0.0335445	6.72609e-13	0.3203	7.8417e-15
rs58907984	3	101305170	G	T	0.510053	-0.0374866	7.29998e-16	0.3834	5.7605e-18
rs590485	9	136178942	T	C	0.778934	0.0305123	3.24715e-08	0.108	5.6487e-08
rs59359251	3	101146362	C	A	0.527506	-0.0362409	1.6249e-11	0.3525	1.184e-13
rs59596156	3	101394217	T	C	0.516054	-0.0435193	2.91483e-21	0.6228	1.2487e-23
rs596141	9	136144689	G	T	0.746819	-0.0317356	1.71294e-09	9.074e-14	3.2706e-15
rs600038	9	136151806	C	T	0.51082	-0.0483157	1.43571e-27	2.584e-43	1.1762e-46
rs60132559	19	50867106	T	C	0.514151	0.0264888	4.10299e-09	0.0578	1.0736e-08
rs601338	19	49206674	A	G	0.573262	-0.0291925	2.14714e-10	9.111e-06	1.2109e-14
rs602184	9	136307408	G	A	0.507306	-0.0272728	3.47619e-09	0.05658	9.7175e-09
rs6025	1	169519049	C	T	0.984819	-0.121688	8.49879e-12	2.033e-130	0.2272
rs603551	9	136307089	G	A	0.507331	-0.0275591	2.39943e-09	0.0561	6.6931e-09
rs60484807	9	136128467	G	A	0.451487	-0.026242	1.13493e-08	0.01736	4.9222e-08
rs60526253	9	136059309	A	G	0.505597	-0.0274558	1.81597e-09	0.0009952	3.4282e-08
rs606492	9	136302450	T	C	0.507291	-0.0274549	2.68611e-09	0.05299	7.782e-09
rs60837174	3	101300875	T	C	0.513616	-0.036363	2.07343e-14	0.3559	1.8325e-16
rs612169	9	136143442	G	A	0.486521	-0.0677272	1.57997e-50	3.013e-60	2.742e-80
rs61396602	3	101509046	C	T	0.536992	-0.0450879	1.65127e-21	0.7254	5.7787e-24
rs61556067	3	46051908	G	A	0.475664	0.0462086	5.0689e-22	0.534	4.5187e-24
rs616154	9	136150466	T	C	0.534087	0.0637939	9.64276e-43	3.494e-33	3.8161e-31
rs61650989	3	46054156	T	G	0.477733	0.0302772	1.34507e-10	0.5268	1.238e-11
rs621907	9	136208044	T	C	0.51833	-0.0290441	3.88757e-10	0.0007606	1.7054e-08
rs62226130	21	34590623	G	A	0.469289	0.0322772	7.62077e-11	0.6029	2.2538e-11
rs62226152	21	34596750	T	C	0.471839	0.0321848	1.03384e-11	0.6199	2.7341e-12
rs62242985	3	46385638	A	G	0.581543	-0.0353924	1.21656e-14	0.9562	9.0882e-16
rs62244815	3	46357339	T	C	0.556141	-0.0312798	7.09363e-12	0.9729	7.3162e-13
rs62244824	3	46361367	G	T	0.55677	-0.032011	2.35541e-12	0.954	2.2787e-13
rs62244827	3	46362591	T	C	0.709159	-0.0291779	3.61199e-09	0.6673	1.2552e-09
rs62244828	3	46362724	C	A	0.693307	-0.0295295	4.018e-09	0.6839	1.3587e-09
rs62244840	3	46367010	C	A	0.71544	-0.0298024	2.08991e-09	0.6903	6.5407e-10
rs62244846	3	46370115	T	C	0.715669	-0.0289513	6.11841e-09	0.6912	2.0736e-09
rs62280780	3	101489712	C	T	0.539651	0.0270847	2.6707e-09	0.8693	3.4942e-10
rs62282255	3	101417049	T	C	0.531455	-0.0473979	2.23767e-11	0.9647	4.5048e-13
rs62284162	3	101418501	A	G	0.506568	-0.0447886	2.17845e-12	0.644	1.737e-14
rs62284198	3	101474699	A	G	0.507247	-0.0445857	3.02271e-22	0.5169	7.6076e-25
rs62284199	3	101478531	G	T	0.532667	-0.0438327	1.514e-21	0.5448	3.7362e-24
rs62284203	3	101483208	A	C	0.539701	0.0268228	3.8262e-09	0.8625	5.1314e-10
rs624601	9	136135365	G	A	0.732146	-0.0323095	3.57317e-10	5.641e-14	6.04e-16
rs625593	9	136135096	G	A	0.736874	-0.0317651	2.12764e-09	6.638e-14	4.0854e-15
rs62574565	9	136128259	A	G	0.483537	-0.042282	2.39092e-20	2.643e-13	6.6955e-16
rs62574607	9	136157654	C	T	0.516574	-0.0270902	2.63563e-09	0.001661	6.2057e-08
rs62574647	9	136177367	T	C	0.518717	-0.0281914	3.97982e-10	0.0007717	1.6467e-08
rs62574648	9	136178623	A	G	0.52302	-0.0250777	2.41004e-08	0.0001845	1.3983e-06
rs62574650	9	136179241	A	G	0.52292	-0.0248574	3.16095e-08	0.0001981	1.7453e-06
rs62574652	9	136179508	A	G	0.52297	-0.0248009	3.42052e-08	0.0001981	1.8748e-06
rs62574655	9	136179862	A	G	0.52292	-0.0250378	2.51527e-08	0.0002042	1.3932e-06
rs62574656	9	136180912	A	G	0.522662	-0.0245891	4.41501e-08	0.0002065	2.2944e-06
rs62574657	9	136184312	T	G	0.520246	-0.0258385	2.17317e-08	0.0001589	1.3355e-06
rs62574658	9	136186249	C	A	0.520859	-0.0276767	2.07134e-09	0.0004843	9.7156e-08
rs62574659	9	136189643	A	C	0.517832	-0.0263538	4.92954e-09	0.000445	2.0835e-07
rs62575961	9	136192769	C	T	0.513886	-0.0253094	2.24971e-08	0.0006814	6.2865e-07
rs62575962	9	136192886	A	G	0.518375	-0.0252567	2.08426e-08	0.0006177	7.3468e-07
rs62575992	9	136255149	T	C	0.522387	-0.0286649	6.23519e-10	0.003861	1.3814e-08
rs626035	9	136134994	T	G	0.715025	-0.0319787	2.64559e-10	5.306e-14	6.143e-16
rs626792	9	136134864	A	C	0.724107	-0.0305879	1.55626e-08	5.81e-14	5.4735e-14
rs630014	9	136149722	G	A	0.541417	-0.0423375	1.23407e-20	3.703e-33	2.907e-35
rs630510	9	136149581	G	A	0.537946	-0.0422505	7.71084e-20	3.708e-33	1.6338e-34
rs633862	9	136155444	T	C	0.52151	-0.0464773	1.61014e-24	3.586e-27	5.8059e-39
rs635634	9	136155000	T	C	0.51239	-0.0474382	8.89672e-27	1.212e-50	3.6989e-47
rs638294	19	50863023	G	A	0.50653	0.0257565	1.42442e-08	0.04686	4.2463e-08
rs638756	9	136134472	A	C	0.732146	-0.0322164	4.00379e-10	3.492e-14	6.3667e-16
rs641432	3	101587566	T	C	0.539057	-0.0274003	1.8077e-09	0.6547	5.8269e-10
rs641943	9	136133714	A	G	0.714078	-0.0291919	6.70904e-09	5.856e-15	1.5782e-14
rs6427158	1	155074903	T	G	0.603659	-0.0301384	6.17868e-11	0.9711	7.3586e-12
rs643434	9	136142355	A	G	0.490216	-0.0678895	9.89358e-51	2.803e-55	8.144e-80
rs6441948	3	46295777	G	A	0.614525	0.0298218	1.44414e-10	0.7043	9.2726e-12
rs6441953	3	46329008	T	C	0.722927	-0.028336	2.53788e-08	0.8849	6.7767e-09
rs6441954	3	46332840	C	T	0.548157	-0.0290829	3.78989e-10	0.8482	3.9156e-11
rs6441961	3	46352384	C	T	0.71594	-0.0299927	1.52484e-09	0.6743	4.8184e-10
rs6441964	3	46354972	T	C	0.710861	-0.0297434	1.89006e-09	0.6801	6.0671e-10
rs6441972	3	46391390	G	A	0.688972	-0.0290098	2.55658e-09	0.8123	6.8919e-10
rs6441973	3	46403315	G	A	0.471141	0.0365046	7.85908e-16	0.9977	4.2266e-17
rs6489864	12	113360025	G	A	0.729742	0.0284071	1.68957e-08	0.9307	2.5014e-09
rs6489865	12	113360302	G	A	0.729842	0.0285144	1.54834e-08	0.9801	2.5111e-09
rs6489867	12	113363550	T	C	0.685209	0.0266822	3.61423e-08	0.9372	8.829e-09
rs6489870	12	113363972	A	G	0.719255	0.027932	4.46665e-08	0.909	9.6179e-09
rs649078	9	136303784	A	G	0.476085	-0.0280873	2.05215e-09	0.05204	4.8397e-09
rs651007	9	136153875	T	C	0.51452	-0.0484431	4.03499e-27	5.993e-43	3.038e-46
rs6517153	21	34607436	A	G	0.475787	0.0286699	1.14974e-09	0.8062	2.9385e-10
rs651907	3	101600724	C	T	0.496294	-0.0273273	1.78284e-09	0.2118	1.8684e-09
rs657152	9	136139265	A	C	0.499621	-0.0664527	4.75215e-46	1.821e-54	1.5063e-74
rs659104	9	136147823	G	T	0.526805	-0.0469239	8.7909e-25	1.909e-26	3.3071e-39
rs6597604	9	136049780	G	A	0.549957	0.0326112	7.20781e-13	5.012e-05	6.9277e-11
rs6597606	9	136057950	T	C	0.551697	0.0337214	1.58149e-13	2.49e-05	2.1931e-11
rs6597614	9	136121014	A	G	0.452611	0.0359519	1.30684e-14	4.447e-07	1.3649e-12
rs6597615	9	136122706	C	T	0.424968	0.0349212	9.59043e-14	1.532e-05	3.3889e-12
rs6597618	9	136123740	C	T	0.428831	0.0348348	1.05957e-13	2.332e-05	3.4275e-12
rs660340	9	136147553	G	A	0.526755	-0.0467408	1.28743e-24	2.011e-26	5.6347e-39
rs662792	3	101599608	C	T	0.494771	-0.0276333	1.30897e-09	0.2083	1.3721e-09
rs663054	9	136146920	G	T	0.72023	-0.0284921	2.21073e-08	6.693e-15	6.7122e-14
rs665211	3	101600028	T	C	0.51154	-0.0276578	1.26121e-09	0.21	1.3089e-09
rs665741	9	136305012	C	T	0.507301	-0.0272878	3.37978e-09	0.05487	9.6286e-09
rs6665822	1	155103147	A	C	0.561733	-0.0310582	7.42612e-11	0.6776	1.6511e-11
rs6668815	1	155124985	G	A	0.471965	-0.0322872	5.21154e-12	0.7345	9.4832e-13
rs6693477	1	155081940	C	T	0.609433	-0.0300322	8.25764e-11	0.9984	9.2684e-12
rs671410	9	136311679	T	G	0.582755	-0.0272717	7.21664e-09	0.02634	2.9963e-08
rs671537	9	136204311	G	A	0.923167	0.0576646	1.14557e-10	0.4235	6.5544e-11
rs67200151	3	46051774	A	G	0.475214	0.0297651	2.82454e-10	0.5355	2.903e-11
rs672316	9	136138125	T	G	0.719543	-0.0286407	1.53566e-08	4.047e-15	4.0188e-14
rs67318122	9	136159538	G	A	0.509471	0.041828	8.7647e-20	0.4613	1.2905e-22
rs673578	9	136137857	T	G	0.70927	-0.02838	3.21614e-08	3.749e-15	9.73e-14
rs675201	9	136146466	G	A	0.730659	-0.0300903	4.40733e-08	1.283e-13	1.6503e-13
rs676314	19	50865535	G	A	0.47965	0.0266092	3.54336e-09	0.04438	1.018e-08
rs6764042	3	46059139	G	T	0.441478	0.025674	2.09442e-08	0.953	4.979e-09
rs6765904	3	46195881	G	A	0.501802	0.0277595	3.11113e-09	0.5669	3.0274e-10
rs67676925	3	46274259	C	T	0.521911	0.0268487	6.45977e-09	0.5397	1.6954e-10
rs6767895	3	46351446	T	G	0.714474	-0.0300118	1.5291e-09	0.6629	4.9398e-10
rs6768327	3	101466005	T	C	0.527065	-0.046579	2.77573e-17	0.5123	5.5169e-20
rs6773018	3	46318051	A	G	0.548613	-0.0297171	7.01653e-11	0.8558	6.5565e-12
rs677355	9	136146046	A	G	0.488353	-0.0674968	6.75282e-48	2.05e-60	9.0323e-78
rs6780028	3	46075090	C	A	0.475343	0.0447171	3.51672e-22	0.399	2.4056e-24
rs6781121	3	45975093	C	A	0.602696	0.0312667	1.51928e-11	0.2477	2.1909e-13
rs6785981	3	46387292	T	G	0.689252	-0.0289785	2.67819e-09	0.8028	7.363e-10
rs6789717	3	101490175	A	G	0.540108	0.0270543	2.8128e-09	0.8479	3.5429e-10
rs6790866	3	46074711	A	G	0.473801	0.0435957	1.04312e-20	0.3989	9.0327e-23
rs6791016	3	46074858	A	G	0.475343	0.0447331	3.38649e-22	0.3989	2.3079e-24
rs6791696	3	101409096	G	A	0.520078	0.0266401	4.25572e-09	0.8159	1.1288e-09
rs6791964	3	101260118	A	G	0.515828	-0.0340991	2.89421e-13	0.2833	2.7879e-15
rs67937868	3	46049827	T	G	0.483177	0.0297773	2.6611e-10	0.5445	2.5278e-11
rs67959919	3	45871908	A	G	0.518887	0.0605631	7.7454e-43	0.2773	6.1914e-50
rs6797522	3	101543603	A	G	0.540514	0.0265293	1.46013e-08	0.9469	3.0479e-09
rs68087193	3	46072630	T	C	0.474656	0.0439883	1.77475e-21	0.3981	1.4146e-23
rs681092	9	136299394	T	C	0.507162	-0.0276469	2.13579e-09	0.04729	6.6104e-09
rs681343	19	49206462	T	C	0.573162	-0.0293313	1.75987e-10	7.943e-06	8.9245e-15
rs685523	9	136310908	T	C	0.51281	-0.0317666	5.74086e-11	0.04361	1.8172e-10
rs688976	9	136136770	C	A	0.737912	-0.0321038	5.73916e-10	6.238e-14	1.0186e-15
rs7020432	9	136165694	A	G	0.509266	0.0416985	8.72793e-19	0.5665	2.2215e-21
rs7025162	9	136166346	T	C	0.482407	0.0278462	3.69113e-09	7.84e-05	2.4634e-12
rs7025839	9	136124190	A	G	0.465658	0.0285322	7.28336e-10	0.854	1.4921e-10
rs7027827	9	136031918	A	G	0.529564	0.0333307	3.64683e-10	0.00744	3.8944e-09
rs7034353	9	136118740	C	T	0.436972	0.0351715	5.84538e-14	1.378e-05	2.3519e-12
rs7034706	9	136118979	C	T	0.453372	0.0348201	6.85201e-14	5.901e-06	3.8361e-12
rs7036324	9	136116759	A	G	0.460323	0.0263635	1.38808e-08	0.3435	1.5834e-09
rs7036642	9	136144626	A	G	0.535528	-0.0653793	2.04542e-46	2.303e-18	3.1993e-38
rs7043853	9	136121652	G	A	0.438133	0.0352042	4.77764e-14	6.254e-06	2.3633e-12
rs7045111	9	136118866	A	G	0.452893	0.0352652	3.41577e-14	6.64e-06	1.9003e-12
rs7045909	9	136118800	T	C	0.456806	0.0350669	4.32771e-14	1.743e-05	1.8895e-12
rs7046674	9	136147012	T	C	0.535349	-0.0641727	5.83094e-45	2.274e-18	7.3952e-37
rs7046863	9	136121441	C	T	0.456375	0.0356417	2.68922e-14	5.793e-06	1.6245e-12
rs7118388	11	34454147	G	A	0.513381	0.025429	1.83942e-08	0.9279	4.7086e-09
rs71325088	3	45862952	C	T	0.518896	0.0609111	2.31918e-43	0.2981	1.8501e-50
rs71325091	3	45932407	A	G	0.529138	0.0473997	7.80614e-25	0.704	3.3944e-28
rs71325092	3	45947018	G	A	0.528533	0.0473063	2.94229e-25	0.6866	9.6092e-29
rs71325095	3	45989921	T	G	0.529209	0.0424077	4.8732e-21	0.5222	3.2428e-24
rs71325098	3	46012391	G	A	0.529417	0.0431437	9.38202e-22	0.7121	1.0646e-24
rs71325100	3	46013832	T	C	0.529267	0.0429318	1.29814e-21	0.7086	1.5429e-24
rs71325101	3	46015569	C	T	0.52682	0.0292347	2.10021e-10	0.7268	9.2519e-12
rs71325102	3	46015933	C	T	0.527378	0.0429689	1.299e-21	0.6301	1.5093e-24
rs71327003	3	46036521	T	C	0.527706	0.0336804	2.46359e-10	0.6825	4.3723e-12
rs71327006	3	46058908	A	G	0.522133	0.0437673	7.51785e-22	0.4277	6.485e-25
rs71327007	3	46059249	T	C	0.521283	0.0430027	2.30434e-21	0.4217	2.3356e-24
rs71327010	3	46068835	T	G	0.522083	0.0433213	1.91566e-21	0.4159	1.7639e-24
rs71327014	3	46101466	T	C	0.522133	0.0432365	2.36774e-21	0.4565	2.674e-24
rs71327017	3	46111213	C	T	0.522333	0.0434399	1.6185e-21	0.455	1.7194e-24
rs71327021	3	46120517	G	A	0.522562	0.0434172	1.59048e-21	0.4433	1.5635e-24
rs71327024	3	46140073	T	G	0.522383	0.042118	3.03606e-20	0.4082	3.7813e-23
rs71327025	3	46147504	G	A	0.522254	0.0425878	1.37193e-20	0.4187	1.6864e-23
rs71327027	3	46173210	G	T	0.523239	0.0412864	5.46048e-19	0.4339	1.1488e-21
rs71327036	3	46194589	A	C	0.470079	0.0270185	1.04255e-08	0.4526	1.4928e-09
rs71327038	3	46225995	C	A	0.517098	0.0273481	4.04244e-09	0.5934	2.4666e-10
rs71327039	3	46257296	C	A	0.516701	0.0294303	1.87586e-10	0.5922	7.1116e-12
rs71327041	3	46267582	T	C	0.514767	0.0289217	4.03067e-10	0.3115	7.0762e-12
rs71327042	3	46268013	C	T	0.519884	0.0285248	5.48157e-10	0.3325	5.5405e-12
rs71327043	3	46268342	G	A	0.46722	0.0290781	3.95785e-10	0.1591	2.1263e-11
rs71327047	3	46310840	C	T	0.519999	0.0259721	1.9239e-08	0.4412	4.9613e-10
rs7135577	12	113358106	G	A	0.729784	0.0282052	2.20298e-08	0.9621	3.5878e-09
rs71503174	9	136045486	A	G	0.549288	0.0314352	6.07378e-12	0.0002247	2.9291e-10
rs71503180	9	136106974	A	G	0.522497	-0.0282887	3.05085e-10	0.0002069	6.8147e-08
rs71615438	3	46039868	G	A	0.529817	0.0436743	4.69167e-22	0.6408	3.5741e-25
rs71615444	3	46313692	C	T	0.501132	0.0257455	9.68231e-09	0.7907	2.9289e-09
rs7246600	19	50851055	C	A	0.510682	0.0253276	2.92012e-08	0.04015	9.6376e-08
rs7247907	19	50874162	G	T	0.51659	0.0252364	4.75465e-08	0.05714	1.337e-07
rs7251000	19	4714468	T	C	0.506635	-0.0266351	9.12069e-09	0.686	3.2138e-09
rs72775473	9	136179106	A	G	0.512445	0.0351889	2.18609e-14	0.1111	1.4761e-17
rs72775478	9	136181637	T	C	0.493922	0.0295446	1.68856e-10	0.2522	6.011e-12
rs72775479	9	136182615	T	C	0.496212	0.0292305	2.46691e-10	0.2562	8.2582e-12
rs72775494	9	136251025	T	C	0.496988	0.0305139	7.70833e-11	0.779	8.3569e-12
rs72779210	9	136299720	T	C	0.510688	0.0287373	3.72313e-10	0.5206	3.5416e-12
rs72779217	9	136311879	G	T	0.51217	0.0298518	6.87622e-11	0.4265	3.6295e-13
rs72779218	9	136312369	G	A	0.511891	0.0300235	3.92514e-11	0.53	2.9589e-13
rs72901034	3	46085321	G	A	0.470793	0.039489	5.94449e-18	0.4523	1.0871e-19
rs72942211	3	101129448	C	T	0.525381	-0.0339153	3.47163e-13	0.3188	3.203e-15
rs72944107	3	101197190	T	C	0.528027	-0.0336332	3.52471e-13	0.3607	3.726e-15
rs72946021	3	101250008	G	T	0.522675	-0.0337112	3.96201e-13	0.3147	4.0162e-15
rs73061632	19	49361663	A	G	0.547565	-0.0286101	1.91175e-10	0.1257	1.7449e-13
rs73061643	19	49368151	G	A	0.54106	-0.0294633	1.73067e-10	0.1743	4.1038e-13
rs73061656	19	49372355	A	G	0.547278	-0.0277075	1.52018e-09	0.1656	2.9119e-12
rs73061659	19	49373556	A	G	0.547378	-0.0275729	7.34593e-10	0.1671	1.4978e-12
rs73061689	19	49397214	T	C	0.542107	-0.0262083	6.73438e-09	0.2509	2.7919e-11
rs73061692	19	49399676	C	T	0.541878	-0.0265658	4.08829e-09	0.2641	1.667e-11
rs73061693	19	49399941	A	C	0.541878	-0.0265254	1.8432e-09	0.2683	7.8649e-12
rs73061694	19	49399978	C	T	0.541678	-0.0267648	1.4669e-09	0.2781	6.0982e-12
rs73061695	19	49399988	C	T	0.541528	-0.0271209	2.41423e-09	0.2857	9.402e-12
rs73061697	19	49400000	T	C	0.541728	-0.0267418	1.47615e-09	0.2726	5.9628e-12
rs73061699	19	49400511	C	T	0.541828	-0.0265267	1.80881e-09	0.2784	8.0896e-12
rs73062389	3	45835417	A	G	0.510676	0.0843797	1.50028e-82	0.6947	7.6145e-92
rs73063505	19	49402765	C	T	0.541578	-0.026481	4.55079e-09	0.2954	2.2744e-11
rs73063523	19	49408943	C	T	0.542044	-0.0261293	4.42735e-09	0.3833	3.3715e-11
rs73063524	19	49409004	C	T	0.538659	-0.026312	4.01032e-09	0.3683	3.8295e-11
rs73063526	19	49412101	A	C	0.541844	-0.0256793	1.62273e-08	0.3932	1.5401e-10
rs73064425	3	45901089	T	C	0.519126	0.0612452	1.97914e-43	0.264	9.4264e-51
rs73064426	3	45902495	C	T	0.520962	0.0523133	5.84471e-30	0.6848	1.4134e-33
rs73064431	3	45909528	T	C	0.514403	0.0401682	3.47274e-18	0.1793	2.1975e-21
rs73064471	3	45976746	T	C	0.523817	0.0274707	1.15158e-09	0.4506	1.4998e-11
rs7364524	1	155121922	G	A	0.475181	-0.032433	3.89761e-12	0.7195	7.1801e-13
rs7364869	1	155087188	G	A	0.604246	-0.0300198	7.77814e-11	0.9856	8.65e-12
rs7365544	1	155068748	A	C	0.603352	-0.0302531	5.18661e-11	0.9705	6.1071e-12
rs7365736	1	155089883	C	T	0.547489	-0.0352621	3.06508e-09	0.7946	4.3572e-10
rs7366138	1	155088350	A	G	0.484746	-0.0270535	4.49244e-09	0.8572	1.1398e-09
rs7366355	1	155076734	T	C	0.601709	-0.030188	5.67519e-11	0.9705	6.6944e-12
rs7366775	1	155168930	A	G	0.474307	-0.0251816	3.21996e-08	0.3644	2.4752e-08
rs7367207	1	155079477	T	C	0.508857	-0.0275215	1.49919e-09	0.8857	3.284e-10
rs7368345	1	155080090	G	A	0.604067	-0.0291122	7.07044e-10	0.9915	9.6183e-11
rs7372094	3	46346271	A	G	0.715669	-0.0301965	1.26408e-09	0.6464	4.1496e-10
rs7374671	3	46346036	G	A	0.724245	-0.0281583	2.19316e-08	0.8465	6.2306e-09
rs73833520	3	46057867	G	A	0.474656	0.0440814	1.45921e-21	0.4191	1.2229e-23
rs73863360	3	101316837	A	G	0.516491	-0.0376939	5.05252e-16	0.3501	3.0016e-18
rs739467	9	136326554	T	G	0.509257	-0.0270359	9.31239e-09	0.03919	3.395e-08
rs739468	9	136326248	G	T	0.8485	-0.0565318	2.09401e-19	4.562e-18	2.306e-14
rs74586549	3	45926043	T	C	0.49209	0.0506916	2.35416e-27	0.3458	2.236e-30
rs7466962	9	136117115	C	A	0.436849	0.0363227	4.72612e-14	0.846	9.5643e-15
rs7466988	9	136117048	C	T	0.440274	0.0315957	1.35775e-11	0.6979	1.9249e-12
rs7469576	9	136117964	A	G	0.441143	0.0322992	4.19455e-12	2.298e-05	1.2722e-10
rs7469795	9	136130893	C	T	0.454172	-0.0277895	1.88772e-08	0.01958	8.7078e-08
rs74768235	3	101142821	C	T	0.534546	-0.0338856	3.4448e-13	0.3084	2.425e-15
rs74921353	9	136168396	T	C	0.518026	-0.0298785	3.667e-11	0.0002757	2.4654e-09
rs75017790	3	101070420	C	A	0.530909	-0.0259243	2.7695e-08	0.7132	1.2406e-09
rs75211993	3	101269942	A	G	0.514247	-0.0340787	3.18663e-13	0.2865	3.2819e-15
rs7534162	1	155065159	A	G	0.618174	-0.0313155	7.18866e-11	0.9521	8.0494e-12
rs7535292	1	155127749	C	T	0.560121	-0.0320204	2.40936e-12	0.7038	4.1756e-13
rs7546746	1	155082527	G	A	0.591526	-0.0292745	4.9439e-10	0.9963	6.6507e-11
rs7548955	1	155082298	C	T	0.604117	-0.0296271	1.36974e-10	0.9993	1.6493e-11
rs7556304	1	155139509	C	T	0.569694	-0.0342736	2.66878e-13	0.5605	5.212e-14
rs756820	9	136326857	C	T	0.508538	-0.027501	2.49522e-09	0.04097	8.4974e-09
rs75826707	3	45908859	A	G	0.511696	0.029399	2.44007e-10	0.3268	5.5676e-14
rs75928798	3	45962603	G	A	0.529383	0.0435581	6.50666e-22	0.6035	3.9411e-25
rs7609756	3	46086225	A	G	0.459972	0.0257045	1.78933e-08	0.9907	4.3773e-09
rs7612283	3	101434919	T	C	0.530077	-0.0444528	3.59261e-22	0.4355	5.1968e-25
rs7613198	3	101429915	T	C	0.543748	0.0281012	6.55425e-10	0.8164	6.5663e-11
rs7615978	3	45835570	C	A	0.497101	0.0253287	3.10965e-08	0.2646	1.7492e-09
rs7618553	3	45835828	C	T	0.497329	0.0258622	1.74923e-08	0.2708	9.292e-10
rs7620586	3	46267737	G	T	0.470075	0.0287636	6.12534e-10	0.1565	3.4031e-11
rs7621938	3	101455907	A	G	0.540488	0.0270499	2.65512e-09	0.8467	3.3331e-10
rs7623190	3	46068325	C	T	0.444812	0.0255957	2.27441e-08	0.9541	5.4345e-09
rs7623460	3	46068764	C	A	0.455051	0.025655	1.96945e-08	0.9906	4.8828e-09
rs76238963	9	136269576	C	A	0.514917	0.0345777	1.65722e-14	6.773e-14	6.4449e-10
rs7624155	3	46269136	C	T	0.459784	0.0291878	3.82814e-10	0.1526	2.303e-11
rs76281521	3	46049764	A	G	0.529767	0.043656	7.25875e-22	0.6325	5.9452e-25
rs7628489	3	46267875	A	G	0.471013	0.0338315	3.6571e-10	0.1711	1.2612e-11
rs7628866	3	101441900	C	A	0.552925	0.0428585	6.84609e-10	0.2262	1.4134e-12
rs7629753	3	101371922	G	A	0.510352	-0.0437787	1.80392e-21	0.6227	7.7127e-24
rs7633334	3	101382147	T	C	0.517131	0.0276896	1.05606e-09	0.7921	2.6186e-10
rs7634816	3	46350725	A	C	0.714753	-0.030209	1.1974e-09	0.641	3.9706e-10
rs7641261	3	101279006	T	C	0.521965	-0.0373609	8.23005e-16	0.3257	4.2623e-18
rs7642229	3	46090557	G	A	0.469068	0.0397529	6.57737e-18	0.4615	1.2612e-19
rs7642320	3	46090622	G	A	0.47067	0.0397413	6.51333e-18	0.4599	1.2153e-19
rs7649353	3	46330422	T	C	0.550624	-0.0296896	7.59326e-11	0.8518	7.0447e-12
rs7649364	3	46330442	T	C	0.550624	-0.0296846	7.58776e-11	0.8518	7.0419e-12
rs7649837	3	46330872	T	C	0.550574	-0.0295057	9.88621e-11	0.8558	9.5009e-12
rs7651404	3	101393294	A	C	0.537882	-0.040434	6.04801e-17	0.6432	4.8254e-19
rs7651406	3	101393296	T	C	0.513565	-0.043492	3.68646e-21	0.7374	2.4259e-23
rs7651539	3	46268079	T	C	0.470064	0.0286984	6.67925e-10	0.1566	3.7462e-11
rs7651721	3	101393583	A	C	0.537095	-0.0429695	8.80273e-21	0.6312	3.4169e-23
rs7652478	3	46090477	A	G	0.469754	0.0397967	5.95267e-18	0.4611	1.1196e-19
rs7653372	3	45927759	C	T	0.486337	0.0347	4.19387e-13	0.3852	1.2908e-14
rs76571426	3	45837099	T	C	0.527333	-0.0295742	5.1956e-10	0.09656	1.3154e-12
rs76597151	3	46001227	A	G	0.527886	0.0432186	8.28041e-22	0.5257	5.4178e-25
rs76632867	3	46151558	G	A	0.513194	0.0273001	4.12787e-08	0.1737	3.6073e-11
rs76647202	3	46117960	G	A	0.522333	0.0434477	1.521e-21	0.4434	1.5206e-24
rs76896797	3	45838178	T	C	0.525893	-0.031344	2.14668e-11	0.03418	4.6313e-15
rs77116118	3	46326848	C	T	0.506795	0.0297482	8.62669e-11	0.6035	1.5084e-12
rs771573	3	101620896	T	C	0.50742	-0.0249817	4.30682e-08	0.5922	4.7526e-09
rs771574	3	101620682	G	A	0.508207	-0.0251783	3.3465e-08	0.5918	3.5697e-09
rs771575	3	101619359	A	G	0.507598	-0.0250613	3.87656e-08	0.5919	4.2202e-09
rs771578	3	101613434	T	C	0.512456	-0.0250957	3.76332e-08	0.5899	3.9661e-09
rs77236853	9	136101633	T	C	0.511591	-0.0254172	1.7012e-08	0.3413	4.6674e-09
rs77311079	9	136167178	A	G	0.511378	-0.0280432	2.1868e-09	0.09213	3.1012e-09
rs77399277	3	46096798	C	T	0.522183	0.0430024	3.92552e-21	0.4511	4.6082e-24
rs77527727	9	136192471	C	T	0.518385	-0.0250466	2.70948e-08	0.0006227	9.3951e-07
rs77818412	3	101327769	A	G	0.510689	-0.0371471	1.51966e-15	0.3874	1.3301e-17
rs77902290	3	45976662	T	C	0.529575	0.0428001	2.38297e-21	0.6031	1.7882e-24
rs77926044	9	136265048	T	C	0.520281	-0.0282054	5.88081e-10	0.001061	2.2446e-08
rs77979353	1	169115022	C	T	0.51285	0.0276245	1.21607e-09	2.448e-76	0.2348
rs78380307	3	46174331	C	T	0.523804	0.0384388	1.28941e-16	0.4734	6.0012e-19
rs7849280	9	136126636	G	A	0.476093	0.0355532	1.29903e-13	0.918	1.8782e-14
rs7849542	9	136042530	A	G	0.541192	0.0308045	2.34644e-11	0.001001	5.5241e-10
rs7849887	9	136042782	A	G	0.548825	0.0313671	6.88391e-12	0.001017	1.7278e-10
rs7855466	9	136121303	T	C	0.45624	0.0409872	1.69912e-18	1.916e-08	5.0474e-16
rs7857390	9	136128546	G	A	0.641902	0.0625544	5.42658e-39	3.678e-18	2.7815e-31
rs7859913	9	136171550	C	A	0.518164	-0.0282468	3.63026e-10	0.00125	1.1559e-08
rs7862461	9	136044016	A	C	0.605217	0.0254396	4.21413e-08	0.117	7.3211e-08
rs7869258	9	136170732	A	G	0.542975	0.0301971	1.13168e-10	0.08439	2.1876e-10
rs7871618	9	136292730	G	A	0.506973	-0.0281502	1.02151e-09	0.04447	3.2314e-09
rs7873416	9	136131846	C	T	0.458351	-0.0260209	1.2164e-08	0.002129	1.2139e-07
rs7873522	9	136131905	C	T	0.458122	-0.0259958	1.25125e-08	0.001937	1.2869e-07
rs7873635	9	136132012	C	T	0.641736	0.0632657	9.35765e-41	1.031e-17	3.984e-33
rs78919248	3	46279150	T	C	0.517323	0.0302587	1.21399e-10	0.5117	6.4652e-13
rs79158370	9	136182159	A	G	0.52255	0.0374871	1.40295e-16	1.713e-05	5.5392e-14
rs79181492	3	101216021	A	G	0.546795	-0.033979	1.91027e-13	0.3835	1.1651e-15
rs79269081	9	136181129	A	C	0.52152	-0.0246861	2.84894e-08	0.0002083	1.4997e-06
rs79457566	3	45674359	G	A	0.513975	0.0262452	4.49389e-09	0.4088	4.6873e-11
rs79518626	9	136188416	T	C	0.496392	0.0285523	6.59075e-10	0.3984	3.7801e-11
rs7958379	12	113363284	G	A	0.716966	0.0271089	4.95183e-08	0.9081	1.1495e-08
rs796410	3	101610189	T	C	0.487672	-0.027291	2.27189e-08	0.6649	8.5417e-09
rs79948053	3	46211060	A	G	0.516924	0.0272843	4.60406e-09	0.6295	3.1327e-10
rs80007414	3	46202238	G	A	0.520582	0.0271554	4.9432e-09	0.6032	2.57e-10
rs8176630	9	136152722	T	C	0.523629	-0.0369246	1.09946e-16	7.518e-10	7.3335e-13
rs8176631	9	136152594	T	C	0.511787	0.0285041	2.20233e-09	0.3247	1.0015e-11
rs8176632	9	136152547	T	C	0.480235	0.045624	9.4754e-23	5.121e-08	5.2248e-20
rs8176633	9	136152354	T	C	0.506854	-0.0424673	2.66434e-19	3.212e-06	1.0101e-16
rs8176638	9	136150556	T	C	0.511065	-0.0321681	2.0752e-09	0.0001488	1.6177e-07
rs8176649	9	136147295	A	G	0.542067	-0.0643321	3.97154e-45	2.665e-18	5.8159e-37
rs8176663	9	136144427	C	T	0.486292	-0.0679777	9.94653e-51	1.656e-60	1.1784e-80
rs8176669	9	136142463	C	A	0.494003	-0.0406021	8.03579e-19	1.113e-13	2.7236e-14
rs8176681	9	136139754	C	T	0.541613	-0.0645457	2.53486e-45	4.833e-20	1.1683e-36
rs8176682	9	136139297	T	C	0.540227	-0.06453	8.58361e-46	4.318e-18	9.9707e-38
rs8176686	9	136138776	C	T	0.56406	-0.060135	3.76034e-21	1.401e-09	4.4663e-16
rs8176690	9	136138317	G	A	0.540489	-0.0634858	2.06117e-44	5.341e-20	7.0074e-36
rs8176691	9	136138229	T	C	0.538225	-0.0640372	4.19386e-45	6.131e-18	3.9018e-37
rs8176694	9	136137646	C	T	0.52675	-0.0362528	6.38788e-16	7.494e-09	2.799e-12
rs8176702	9	136136146	A	G	0.538096	-0.0642459	4.71457e-45	8.326e-18	4.0472e-37
rs8176704	9	136135552	A	G	0.509969	0.0413577	1.59765e-19	0.1962	5.6793e-23
rs8176707	9	136135108	T	G	0.512282	-0.0389113	2.20937e-15	0.001603	6.0015e-14
rs8176714	9	136133178	A	G	0.473004	-0.0418706	4.98269e-20	7.382e-14	1.3877e-15
rs8176715	9	136133148	C	T	0.623683	0.0537622	2.19253e-30	7.278e-18	2.0753e-23
rs8176717	9	136133034	T	G	0.480017	-0.042183	2.09682e-20	8.094e-14	7.1245e-16
rs8176718	9	136132957	T	C	0.47948	-0.0422233	1.88624e-20	8.525e-14	6.378e-16
rs8176720	9	136132873	C	T	0.458222	-0.0257704	1.63637e-08	0.001693	1.7519e-07
rs8176727	9	136132570	A	G	0.484645	-0.0421455	2.13863e-20	8.586e-14	7.9486e-16
rs8176731	9	136132350	C	T	0.458351	-0.0260149	1.21601e-08	0.002268	1.1864e-07
rs8176732	9	136132303	G	A	0.482685	-0.042292	1.56716e-20	7.897e-14	5.8527e-16
rs8176736	9	136131785	C	T	0.467454	-0.0415654	4.11901e-20	6.819e-14	1.0657e-15
rs8176737	9	136131783	T	C	0.470687	-0.0421768	2.33713e-19	6.702e-14	7.3101e-15
rs8176742	9	136131437	T	C	0.495384	-0.0417438	3.05775e-19	2.596e-13	1.151e-14
rs8176745	9	136131347	A	G	0.481419	-0.0420025	2.94108e-20	2.343e-13	7.8021e-16
rs8176748	9	136131289	T	C	0.481826	-0.0421356	2.51042e-20	2.495e-13	6.805e-16
rs8176757	9	136130012	C	A	0.453053	-0.0266738	3.14964e-08	0.01862	1.4258e-07
rs876668	3	46063753	C	T	0.475293	0.0441578	1.23668e-21	0.4067	9.6551e-24
rs914615	1	155175892	G	A	0.597642	0.0317994	4.00077e-12	0.1467	2.8981e-14
rs9297	1	155106550	G	A	0.471076	-0.0286967	3.30136e-10	0.5958	1.1469e-10
rs9311380	3	45996047	C	T	0.512136	0.030124	2.90049e-11	0.3445	8.0822e-13
rs9330263	1	155095601	G	A	0.575731	-0.0279674	1.0732e-09	0.8041	2.3783e-10
rs9411367	9	136118513	T	C	0.434397	0.0327406	3.20085e-12	4.635e-05	8.0862e-11
rs9411368	9	136118689	T	C	0.445472	0.0350849	4.96634e-14	2.604e-05	1.7908e-12
rs9411369	9	136119777	G	A	0.453651	0.034805	6.91746e-14	6.03e-06	3.8498e-12
rs9411370	9	136124432	G	A	0.46637	0.0369195	1.87739e-15	0.6889	3.6177e-16
rs9411378	9	136145425	A	C	0.527339	-0.0628485	6.91281e-26	5.324e-36	8.1891e-50
rs9411381	9	136156067	C	T	0.505809	-0.0421168	7.7119e-19	3.597e-06	2.6671e-16
rs9411395	9	136184782	G	A	0.574802	-0.0363419	1.27966e-10	7.089e-15	5.4587e-21
rs9411467	9	136119809	A	G	0.45345	0.0352267	3.61388e-14	6.043e-06	2.0655e-12
rs9411468	9	136119888	A	G	0.455251	0.035518	3.3215e-14	6.265e-06	1.9395e-12
rs9411469	9	136119966	T	G	0.455543	0.034397	3.4461e-12	6.371e-06	2.0857e-10
rs9411470	9	136119985	G	A	0.456209	0.0350796	9.66816e-13	5.798e-06	6.2586e-11
rs9411471	9	136120091	A	G	0.4535	0.0353893	2.75946e-14	5.471e-06	1.6373e-12
rs9411472	9	136122253	C	T	0.453985	0.0357749	1.76406e-14	4.888e-07	1.8085e-12
rs9411473	9	136124399	A	G	0.46641	0.0370808	1.41729e-15	0.716	2.558e-16
rs9411475	9	136127268	C	T	0.465902	0.0419223	3.62015e-19	0.2202	2.9258e-21
rs9411488	9	136154246	T	G	0.502412	-0.0407924	3.68841e-17	3.23e-06	1.2298e-14
rs9411490	9	136155414	G	A	0.506954	-0.0401854	3.24919e-18	3.037e-06	1.0213e-15
rs9411491	9	136156015	C	T	0.505988	-0.0402901	2.70499e-18	3.166e-06	8.2195e-16
rs963045	3	46364676	A	C	0.71549	-0.0298372	2.00771e-09	0.688	6.2873e-10
rs9636867	21	34609944	G	A	0.473706	0.036372	2.18115e-15	0.7951	2.13e-16
rs9650778	9	136184798	T	C	0.532872	0.0525804	3.33951e-30	2.113e-19	1.3249e-20
rs968471	9	136344613	A	G	0.508126	-0.02777	1.1359e-08	0.3671	7.4637e-09
rs9714379	3	46290955	C	T	0.588763	0.0336781	6.68145e-10	0.6941	3.0988e-11
rs9809162	3	101447386	T	G	0.540995	0.027202	4.9104e-09	0.8564	6.3046e-10
rs9810934	3	45954352	G	A	0.829968	0.0335349	2.23258e-08	0.2029	1.0708e-10
rs9813756	3	46349352	G	A	0.705962	-0.0296703	1.77494e-09	0.6219	6.4349e-10
rs9815223	3	101351596	G	A	0.515887	0.0271887	2.46644e-09	0.8214	6.2763e-10
rs9817043	3	101281852	G	A	0.485286	-0.0294857	2.45535e-10	0.3435	9.8049e-12
rs9818053	3	46349711	G	A	0.71464	-0.0301287	1.48287e-09	0.6449	4.9312e-10
rs9824651	3	46108285	T	C	0.462028	0.045478	9.65914e-23	0.4997	1.0219e-24
rs9825081	3	46108400	A	G	0.463402	0.0453434	1.23927e-22	0.5208	1.3874e-24
rs9830943	3	101428899	G	T	0.53443	-0.0429038	1.08388e-20	0.2771	1.0742e-23
rs9831100	3	101534627	T	G	0.540635	0.0260654	2.66012e-08	0.8677	6.7555e-09
rs9834402	3	101600512	A	G	0.559609	-0.0256315	3.08278e-08	0.5858	1.841e-09
rs9838450	3	46123333	C	A	0.477162	0.0356651	1.1393e-14	0.3109	2.137e-16
rs9843503	3	45849270	G	T	0.501818	-0.0252744	4.28176e-08	0.3192	1.925e-09
rs9844218	3	101584983	C	T	0.558549	-0.0281883	1.72298e-09	0.6318	8.6243e-11
rs9845382	3	46111759	A	G	0.464904	0.044762	4.01245e-22	0.5034	4.5893e-24
rs9845802	3	101467239	G	T	0.540308	0.0275749	1.35596e-09	0.8565	1.615e-10
rs9849015	3	46056120	C	T	0.445649	0.0250788	4.2694e-08	0.9845	1.1806e-08
rs9852270	3	45921043	C	T	0.432616	0.0263669	1.81441e-08	0.9594	4.068e-09
rs9852457	3	45835076	A	G	0.494331	0.0355582	2.1154e-14	0.3327	3.012e-16
rs9856098	3	46349905	T	C	0.71544	-0.0302244	1.20621e-09	0.6419	3.984e-10
rs9873557	3	101475427	A	G	0.539243	0.0277321	1.10578e-09	0.8658	1.3188e-10
rs9875668	3	46349707	C	T	0.71464	-0.0300794	1.57883e-09	0.6449	5.2691e-10
rs9877748	3	46111081	G	A	0.464904	0.0447349	4.28471e-22	0.5147	5.0778e-24
rs9919007	9	136119527	T	C	0.45345	0.0351043	4.39943e-14	6.324e-06	2.4625e-12
rs9975448	21	34626855	G	A	0.652864	-0.0352922	8.96319e-13	0.5075	2.6893e-13
rs9975538	21	34626854	T	C	0.634574	-0.0360724	1.3975e-13	0.7086	2.2028e-14
rs997739	3	101313940	G	A	0.511376	-0.0375938	6.23473e-16	0.3415	4.0173e-18

[truncated: 2 more sheets: Supplementary Data 11, Supplementary Data 12]
